# Supplementary material for: Bis(oxonium) tetra­kis(o-toluidinium) cyclo­hexa­phosphate
Source: Acta Crystallogr Sect E Struct Rep Online. 2010 Feb 27;66(Pt 3):o702. doi: 10.1107/S1600536810006537 (PMC2983635; doi:10.1107/S1600536810006537)
Supplement: Supplementary file 2 [file e-66-0o702-Isup2.hkl]

#
# h,k,l, Fc-squared, Fo-squared, sigma(Fo-squared) and status flag
#
data_I
_shelx_title ' cad4 in P -1'
_shelx_refln_list_code          4
_shelx_F_calc_maximum      159.78
_exptl_crystal_F_000       492.00
_reflns_d_resolution_high  0.7115
 
loop_
 _symmetry_equiv_pos_as_xyz
 'x, y, z'
 '-x, -y, -z'
 
_cell_length_a     9.3435
_cell_length_b    10.3602
_cell_length_c    11.5368
_cell_angle_alpha  95.352
_cell_angle_beta   92.226
_cell_angle_gamma 116.003
 
_shelx_F_squared_multiplier     1.000
 
loop_
 _refln_index_h
 _refln_index_k
 _refln_index_l
 _refln_F_squared_calc
 _refln_F_squared_meas
 _refln_F_squared_sigma
 _refln_observed_status
   2   0   0     7762.65     7921.57     57.62 o
   3   0   0      931.23      959.14      8.75 o
   4   0   0      645.55      681.96      8.65 o
   5   0   0       17.59       25.87     13.90 o
   6   0   0       75.36       70.45     10.23 o
   7   0   0     1223.85     1208.49     16.64 o
   8   0   0        0.80       -9.82     13.10 o
   9   0   0      134.23      123.15      8.46 o
  10   0   0        5.13       -6.08     18.14 o
  11   0   0        2.13       -0.33     25.01 o
 -12   1   0      252.38      248.08     13.41 o
 -11   1   0       26.94       40.22     16.99 o
 -10   1   0      152.07      166.58     10.60 o
  -9   1   0       67.96       34.27     16.05 o
  -8   1   0       16.79        7.22     13.01 o
  -7   1   0       39.03       32.18     13.78 o
  -6   1   0      640.71      626.13     10.22 o
  -5   1   0      304.05      337.62      7.20 o
  -4   1   0       19.63       27.48      4.95 o
  -3   1   0      445.01      450.57      6.34 o
  -2   1   0      269.15      322.26      8.71 o
   1   1   0     3294.61     2986.97     20.33 o
   2   1   0      741.02      756.38     12.38 o
   3   1   0      267.36      304.73      6.03 o
   4   1   0      475.05      502.05      8.07 o
   5   1   0       12.02       12.56     18.01 o
   6   1   0     1616.27     1562.92     28.27 o
   7   1   0        6.12      -13.71     13.71 o
   8   1   0      100.52      109.06      8.23 o
   9   1   0      283.79      310.00     27.83 o
  10   1   0       20.05       50.04     17.42 o
  11   1   0       24.56       22.44     38.02 o
 -12   2   0        4.17      -20.04     20.04 o
 -11   2   0        4.10       -5.94     17.40 o
 -10   2   0      145.64      137.13     32.35 o
  -9   2   0      119.78      115.59      8.20 o
  -8   2   0      488.92      480.01     11.50 o
  -7   2   0     2321.21     2317.97     19.76 o
  -6   2   0     2231.69     2284.22     17.69 o
  -5   2   0       46.73       71.49      4.72 o
  -4   2   0      323.42      297.74     11.26 o
  -3   2   0      176.06      164.41      4.95 o
  -2   2   0     5212.67     5050.26     33.67 o
  -1   2   0      291.22      298.00      4.43 o
   0   2   0     3642.11     3707.71     46.62 o
   1   2   0       71.60       48.83     12.01 o
   2   2   0     2317.21     2298.50     16.14 o
   3   2   0     2571.16     2689.45     42.76 o
   4   2   0      384.98      369.94      7.88 o
   5   2   0      121.91      130.22      6.88 o
   6   2   0        0.02       15.21     12.66 o
   7   2   0        0.60      -13.32     20.83 o
   8   2   0      130.26      137.98      9.67 o
   9   2   0        3.63        0.05     16.33 o
  10   2   0       55.76       55.52     22.33 o
 -12   3   0      139.78      135.81     11.01 o
 -11   3   0       27.67       28.39     10.61 o
 -10   3   0       87.55      102.54      8.22 o
  -9   3   0        4.15       -4.89     14.01 o
  -8   3   0       49.45       59.78      8.75 o
  -7   3   0      115.27      109.16      6.70 o
  -6   3   0       29.41       20.43     13.93 o
  -5   3   0      357.03      409.22      7.51 o
  -4   3   0      259.13      272.57      5.90 o
  -3   3   0      761.71      776.93     15.27 o
  -2   3   0     8420.12     8545.04     49.08 o
  -1   3   0    25529.74    24681.02    218.11 o
   0   3   0     7616.65     7854.45     48.55 o
   1   3   0      684.08      785.21     16.97 o
   2   3   0     1997.98     1901.45     13.60 o
   3   3   0      395.03      407.94      8.02 o
   4   3   0     1011.32      992.43     27.75 o
   5   3   0       28.89       22.11     15.08 o
   6   3   0      174.57      181.01     10.86 o
   7   3   0      170.56      167.14      9.07 o
   8   3   0       16.66       33.14     18.08 o
   9   3   0       74.75       72.86     12.56 o
  10   3   0       18.96        8.17     19.43 o
 -12   4   0      151.59      137.54     28.64 o
 -11   4   0       81.57       87.01      8.97 o
 -10   4   0      392.90      376.36     11.95 o
  -9   4   0       27.63       10.07     15.38 o
  -8   4   0      101.11      104.13      7.05 o
  -7   4   0     1012.60      972.84     13.31 o
  -6   4   0      351.27      372.93      8.18 o
  -5   4   0       31.60       37.49      5.80 o
  -4   4   0     2291.03     2155.48     19.31 o
  -3   4   0      269.45      258.86      6.78 o
  -2   4   0       22.46       35.86      5.78 o
  -1   4   0       79.95       79.39      4.27 o
   0   4   0     2279.08     2149.46     30.39 o
   1   4   0        7.51       10.83      8.96 o
   2   4   0      319.00      335.90      8.30 o
   3   4   0      193.65      201.59      6.94 o
   4   4   0        4.63       12.93     12.37 o
   5   4   0      232.77      211.54      8.59 o
   6   4   0        0.01        6.03     14.17 o
   7   4   0       36.83       27.98     19.24 o
   8   4   0       67.59       83.45      9.01 o
   9   4   0        0.05      -20.70     20.70 o
 -13   5   0        6.42       25.52     22.05 o
 -12   5   0        1.80       31.12     18.05 o
 -11   5   0        7.23       29.72     16.96 o
 -10   5   0      212.56      230.79     10.14 o
  -9   5   0      376.23      396.95     11.16 o
  -8   5   0       11.70        6.71     15.53 o
  -7   5   0      997.15      992.81     13.68 o
  -6   5   0      889.13      896.46     12.03 o
  -5   5   0        9.61       20.75      9.01 o
  -4   5   0      666.16      656.12      9.17 o
  -3   5   0      910.31      964.23     10.27 o
  -2   5   0      104.36      114.33      4.95 o
  -1   5   0      598.65      521.34      7.97 o
   0   5   0      891.40      933.26     10.59 o
   1   5   0       38.42       37.23      6.39 o
   2   5   0     1856.29     1820.03     16.56 o
   3   5   0       11.17       24.37     12.00 o
   4   5   0      576.12      566.33     14.41 o
   5   5   0      270.43      290.16     10.11 o
   6   5   0       10.81       29.38     14.83 o
   7   5   0        0.71       11.39     17.38 o
   8   5   0        0.00       -7.89     18.99 o
   9   5   0       43.84        6.99     22.54 o
 -13   6   0       35.49       39.71     13.27 o
 -12   6   0      168.65      172.02     10.90 o
 -11   6   0       95.87       93.38      8.96 o
 -10   6   0      372.25      399.49     12.16 o
  -9   6   0        7.29        9.40     12.80 o
  -8   6   0      977.29      990.06     14.83 o
  -7   6   0       20.33        8.55     12.37 o
  -6   6   0      702.50      706.82     11.50 o
  -5   6   0       32.04       28.76      7.26 o
  -4   6   0     1469.15     1490.37     30.24 o
  -3   6   0      427.39      456.38     11.71 o
  -2   6   0      235.90      256.13      6.76 o
  -1   6   0        0.36        4.12     24.23 o
   0   6   0      311.18      317.09     13.60 o
   1   6   0        4.09      -11.68     14.45 o
   2   6   0      342.95      344.15     10.78 o
   3   6   0      948.83      924.63     14.57 o
   4   6   0      263.31      282.18     15.45 o
   5   6   0        0.74      -13.41     20.68 o
   6   6   0       15.36       -8.28     31.31 o
   7   6   0        0.09       14.83     32.50 o
   8   6   0        1.32        3.59     20.06 o
 -13   7   0       42.17       15.88     24.01 o
 -12   7   0       63.66       78.35     11.14 o
 -11   7   0      144.88      149.96      9.98 o
 -10   7   0       14.23       21.77     15.56 o
  -9   7   0       41.38       40.94     15.75 o
  -8   7   0      136.05      140.72     11.93 o
  -7   7   0       83.49       90.77      6.78 o
  -6   7   0      244.31      248.99      8.15 o
  -5   7   0      453.11      460.36      9.67 o
  -4   7   0     1152.86     1234.52     14.79 o
  -3   7   0        1.16        8.24     10.34 o
  -2   7   0     1895.84     1808.09     16.61 o
  -1   7   0       19.41       28.08     11.65 o
   0   7   0      411.30      400.39      9.43 o
   1   7   0        0.00       -1.34     17.82 o
   2   7   0      110.32      110.34      7.93 o
   3   7   0        7.03       19.90     14.39 o
   4   7   0       28.63       42.55     14.17 o
   5   7   0       33.36       34.89     17.76 o
   6   7   0      265.73      286.51     16.86 o
   7   7   0       52.06       67.10     15.86 o
 -13   8   0       27.47       33.59     32.39 o
 -12   8   0        0.05      -18.29     18.29 o
 -11   8   0       95.63       94.42     13.64 o
 -10   8   0       41.86       40.89     16.20 o
  -9   8   0        3.47        7.30     13.19 o
  -8   8   0      450.94      453.54     20.42 o
  -7   8   0       19.05       27.34     26.35 o
  -6   8   0     1098.79     1156.07     15.41 o
  -5   8   0       98.19      110.66      7.12 o
  -4   8   0       17.18        2.42     16.71 o
  -3   8   0      381.42      431.20      9.80 o
  -2   8   0      351.27      339.00     10.97 o
  -1   8   0      348.93      323.85     10.45 o
   0   8   0      100.80      112.89     16.34 o
   1   8   0      101.25      101.54     10.30 o
   2   8   0       17.20       15.50     21.01 o
   3   8   0        7.41       41.90     15.58 o
   4   8   0      216.80      229.78     12.19 o
   5   8   0        0.43       26.70     40.72 o
   6   8   0      195.56      211.11     12.05 o
 -12   9   0        0.40       -0.15     39.20 o
 -11   9   0       44.80       32.68     18.55 o
 -10   9   0      134.79      142.68     13.04 o
  -9   9   0      374.58      384.43     11.90 o
  -8   9   0      873.40      848.01     19.34 o
  -7   9   0      146.85      149.03     20.38 o
  -6   9   0      546.90      528.96     12.11 o
  -5   9   0      618.71      591.17     12.24 o
  -4   9   0      457.40      421.50     10.82 o
  -3   9   0        0.63      -19.38     19.38 o
  -2   9   0      101.93      125.76      7.25 o
  -1   9   0       38.53       43.03      8.67 o
   0   9   0      397.63      389.83     11.24 o
   1   9   0       28.98       36.12      8.96 o
   2   9   0       28.55       19.90     18.60 o
   3   9   0       26.61       16.63     27.94 o
   4   9   0       73.44       78.63     12.50 o
   5   9   0       12.17       14.25     20.86 o
 -12  10   0       16.63       48.28     26.09 o
 -11  10   0        1.19       10.91     28.09 o
 -10  10   0        0.01      -14.69     16.55 o
  -9  10   0       23.22       17.49     16.55 o
  -8  10   0        1.19       24.23     16.30 o
  -7  10   0       29.51       24.90     16.32 o
  -6  10   0        0.05       19.43     21.83 o
  -5  10   0       86.46       83.59     13.04 o
  -4  10   0        1.22       25.27     18.05 o
  -3  10   0       73.78       61.52      9.06 o
  -2  10   0       40.50       48.19      9.68 o
  -1  10   0       36.35       22.24     17.68 o
   0  10   0      134.60      146.86     24.98 o
   1  10   0      110.33      119.80      8.70 o
   2  10   0       64.25       63.19     21.90 o
   3  10   0       22.31        8.23     18.05 o
   4  10   0        9.06       25.68     21.49 o
 -12  11   0       63.21       78.61     22.77 o
 -11  11   0        1.80       -2.70     45.17 o
 -10  11   0        3.02       -1.48     16.89 o
  -9  11   0      146.95      137.73      9.69 o
  -8  11   0      310.41      316.53     11.87 o
  -7  11   0      334.31      304.87     11.45 o
  -6  11   0      271.95      286.25     16.56 o
  -5  11   0        2.20       27.50     14.50 o
  -4  11   0       55.51       56.30     27.38 o
  -3  11   0       51.68       53.04      9.94 o
  -2  11   0       27.39       35.25     17.22 o
  -1  11   0       97.53      132.51     35.13 o
   0  11   0        0.53      -13.71     18.16 o
   1  11   0       93.26       97.51     25.86 o
   2  11   0        8.59       24.11     20.58 o
   3  11   0        3.95       30.39     26.83 o
 -11  12   0        0.07       35.00     23.27 o
 -10  12   0        9.26      -19.08     19.08 o
  -9  12   0      149.83      156.18     10.43 o
  -8  12   0        7.64       11.47     16.98 o
  -7  12   0       36.92       22.87     18.21 o
  -6  12   0      439.01      433.92     27.83 o
  -5  12   0       32.87       32.46     17.17 o
  -4  12   0       76.67       75.27     11.56 o
  -3  12   0       31.10       25.86     34.76 o
  -2  12   0       11.22        7.28     15.27 o
  -1  12   0      111.58      114.23     12.41 o
   0  12   0       45.17       71.62     21.15 o
   1  12   0       28.18       36.69     34.28 o
 -10  13   0        0.01       13.31     18.20 o
  -9  13   0       39.98       23.18     25.42 o
  -8  13   0       19.77       44.27     18.23 o
  -7  13   0       37.61       16.15     21.68 o
  -6  13   0      139.20      147.44     10.18 o
  -5  13   0       21.46       15.23     17.76 o
  -4  13   0        5.26       27.93     22.16 o
  -3  13   0        2.35      -18.94     18.94 o
  -2  13   0        2.15      -26.21     40.69 o
  -1  13   0       61.56       72.14     16.53 o
  -8  14   0       10.60       17.96     17.49 o
  -7  14   0       76.54       88.92     15.27 o
  -6  14   0      108.01      124.03     10.71 o
  -5  14   0       17.05       25.84     17.87 o
  -4  14   0      148.35      175.79     11.63 o
  -3  14   0        0.75       15.37     17.95 o
   3 -14   1        3.44      -27.12     30.76 o
   4 -14   1      197.75      221.45     17.86 o
   5 -14   1        0.15      -30.02     30.02 o
   6 -14   1       76.10       78.56     14.30 o
   7 -14   1       34.59       33.05     31.05 o
   8 -14   1        6.51       26.83     27.64 o
   0 -13   1       34.60       27.50     31.87 o
   1 -13   1       38.26       52.17     29.57 o
   2 -13   1        1.47        6.23     24.61 o
   3 -13   1        0.16       36.24     22.16 o
   4 -13   1       11.93      -17.71     28.01 o
   5 -13   1      117.54       67.37     34.98 o
   6 -13   1       55.21       61.73     28.38 o
   7 -13   1       13.76        5.93     24.53 o
   8 -13   1        0.28       45.95     23.12 o
   9 -13   1        5.88       12.75     31.87 o
  10 -13   1       42.60       70.41     30.16 o
  -1 -12   1        0.18       19.49     28.76 o
   0 -12   1       93.22       99.46     13.27 o
   1 -12   1       65.02       40.39     26.75 o
   2 -12   1        9.17       11.04     22.09 o
   3 -12   1       20.60        5.34     20.97 o
   4 -12   1      113.62       93.16     13.56 o
   5 -12   1       13.70        0.00     23.86 o
   6 -12   1       15.23        2.59     29.50 o
   7 -12   1       10.92        2.67     28.01 o
   8 -12   1       19.13       25.12     22.16 o
   9 -12   1        6.38      -29.50     29.50 o
  10 -12   1        8.93      -25.05     33.20 o
  11 -12   1       33.01       10.08     30.16 o
  -3 -11   1        0.02      -32.09     32.09 o
  -2 -11   1       69.43       37.28     35.65 o
  -1 -11   1       29.66       46.02     27.87 o
   0 -11   1       20.35       -8.08     21.27 o
   1 -11   1       18.48       20.23     23.49 o
   2 -11   1       73.34       48.77     11.56 o
   3 -11   1       39.45       35.13     22.60 o
   4 -11   1       98.39       98.27     11.41 o
   5 -11   1       20.45       55.06     22.46 o
   6 -11   1      744.34      691.16     21.64 o
   7 -11   1       14.18        9.71     23.49 o
   8 -11   1      237.05      231.15     14.53 o
   9 -11   1       83.87       70.85     27.79 o
  10 -11   1       17.88        8.82     28.24 o
  11 -11   1       42.13       60.10     24.75 o
  12 -11   1       38.49       51.51     29.72 o
  -4 -10   1        2.50       -6.60     26.24 o
  -3 -10   1      152.13      146.67     15.49 o
  -2 -10   1       50.46       38.32     27.94 o
  -1 -10   1      106.51       90.79     12.82 o
   0 -10   1      240.72      249.83     15.04 o
   1 -10   1        0.23      -25.05     25.05 o
   2 -10   1       99.95      110.57     11.71 o
   3 -10   1       14.05        8.15     21.64 o
   4 -10   1      183.26      165.57     11.64 o
   5 -10   1      345.25      342.54     15.12 o
   6 -10   1        0.03        4.22     18.01 o
   7 -10   1       13.03       -8.82     23.05 o
   8 -10   1        6.56        0.00     21.57 o
   9 -10   1        0.83       -5.04     23.79 o
  10 -10   1        8.85       11.04     23.05 o
  11 -10   1       11.43       42.10     26.90 o
  12 -10   1      281.77      267.69     18.53 o
  -5  -9   1        8.36       64.63     25.42 o
  -4  -9   1       10.61       -2.89     30.24 o
  -3  -9   1       37.92       55.51     23.79 o
  -2  -9   1       30.24        0.00     25.64 o
  -1  -9   1      252.03      281.85     13.93 o
   0  -9   1      466.84      446.37     16.82 o
   1  -9   1      150.67      143.78     11.34 o
   2  -9   1      111.43      109.69     10.52 o
   3  -9   1      245.76      246.49     12.67 o
   4  -9   1       17.64      -19.42     19.42 o
   5  -9   1       12.43       26.90     15.56 o
   6  -9   1      569.43      570.29     17.42 o
   7  -9   1        0.11       -4.00     22.23 o
   8  -9   1      862.31      840.20     21.86 o
   9  -9   1      126.08      105.61     11.78 o
  10  -9   1        0.18       15.64     20.16 o
  11  -9   1       16.99       48.99     22.09 o
  12  -9   1       14.92       22.31     27.20 o
  -6  -8   1      187.14      163.71     17.49 o
  -5  -8   1       31.86       43.28     30.39 o
  -4  -8   1        1.13       -5.19     21.64 o
  -3  -8   1       11.57       -2.30     21.86 o
  -2  -8   1      123.35      130.29     11.78 o
  -1  -8   1      178.27      180.39     12.08 o
   0  -8   1      315.46      293.41     12.97 o
   1  -8   1        1.45       22.75     15.04 o
   2  -8   1      325.15      303.12     13.04 o
   3  -8   1       20.58       21.20     18.31 o
   4  -8   1      684.78      638.25     16.23 o
   5  -8   1      677.96      633.43     16.53 o
   6  -8   1      983.60      945.07     20.45 o
   7  -8   1      500.63      486.32     15.86 o
   8  -8   1      848.71      855.17     21.27 o
   9  -8   1       11.41       -4.45     20.97 o
  10  -8   1      202.18      220.33     14.08 o
  11  -8   1        4.80       -2.82     19.05 o
  12  -8   1       22.97       21.79     29.72 o
  -7  -7   1       57.73       75.45     14.08 o
  -6  -7   1       32.69       28.38     11.41 o
  -5  -7   1        1.09       -5.11     21.49 o
  -4  -7   1      248.13      236.79     14.38 o
  -3  -7   1        9.57        0.00     20.97 o
  -2  -7   1       72.93       46.84     24.68 o
  -1  -7   1      351.99      373.89     14.30 o
   0  -7   1      262.21      247.68     12.08 o
   1  -7   1     1153.44     1171.26     19.71 o
   2  -7   1     1140.98     1110.71     18.97 o
   3  -7   1      272.89      254.13     10.97 o
   4  -7   1       17.81      -11.93     15.42 o
   5  -7   1       39.03       44.17      8.45 o
   6  -7   1       60.00       27.64     21.27 o
   7  -7   1        5.57       -3.41     15.93 o
   8  -7   1      173.94      154.37     11.86 o
   9  -7   1       49.84       54.32     10.15 o
  10  -7   1      239.52      217.89     15.34 o
  11  -7   1       39.73       43.58     25.57 o
  12  -7   1       43.63       49.06     30.61 o
  13  -7   1        0.01       61.81     25.27 o
  -8  -6   1       15.59       -3.34     28.01 o
  -7  -6   1       77.32       47.06     26.61 o
  -6  -6   1      216.19      211.44     14.97 o
  -5  -6   1        3.96        4.52     22.53 o
  -4  -6   1      366.80      356.11     15.34 o
  -3  -6   1       59.60        6.97     23.35 o
  -2  -6   1       65.67       47.73     20.01 o
  -1  -6   1     1055.41     1119.08     19.79 o
   0  -6   1       22.70       37.80     16.38 o
   1  -6   1     2464.96     2374.90     24.53 o
   2  -6   1     1016.74     1123.09     17.12 o
   3  -6   1     1282.22     1362.24     18.53 o
   4  -6   1      337.84      354.10     11.26 o
   5  -6   1      397.67      397.16     12.60 o
   6  -6   1      942.25      920.32     17.93 o
   7  -6   1       21.97       17.56     19.49 o
   8  -6   1     1471.86     1430.50     25.20 o
   9  -6   1      247.69      207.96     14.08 o
  10  -6   1      429.18      439.78     17.86 o
  11  -6   1      126.24       86.04     32.53 o
  12  -6   1      191.96      205.44     15.56 o
  13  -6   1        3.67       13.71     26.16 o
  -9  -5   1       38.08       24.01     35.80 o
  -8  -5   1        2.10       24.23     26.01 o
  -7  -5   1       26.04       10.60     27.35 o
  -6  -5   1      197.75      191.43     14.01 o
  -5  -5   1        0.14      -18.68     18.68 o
  -4  -5   1      698.12      634.54     17.71 o
  -3  -5   1        5.06       13.56     17.86 o
  -2  -5   1      366.64      348.25     11.71 o
  -1  -5   1      155.95      124.51      8.30 o
   0  -5   1     1857.79     1961.73     20.83 o
   1  -5   1      530.72      562.21     11.71 o
   2  -5   1      288.57      250.20      8.75 o
   3  -5   1      994.47     1011.99     14.90 o
   4  -5   1     1122.62     1132.87     16.45 o
   5  -5   1       13.69       20.60     13.12 o
   6  -5   1      664.61      645.29     15.34 o
   7  -5   1       16.04       -3.04     19.64 o
   8  -5   1      735.60      681.53     18.82 o
   9  -5   1       22.85       57.14     19.79 o
  10  -5   1      197.86      211.81     13.56 o
  11  -5   1        4.45        8.08     29.13 o
  12  -5   1        4.11        3.04     26.16 o
  -9  -4   1       20.67       18.90     25.57 o
  -8  -4   1        9.69      -27.05     27.05 o
  -7  -4   1        0.23       21.57     22.38 o
  -6  -4   1      159.15      153.34     12.30 o
  -5  -4   1        2.51       14.23     18.16 o
  -4  -4   1        3.65        6.08     19.19 o
  -3  -4   1        0.92        7.71     16.01 o
  -2  -4   1       98.19      102.50      7.86 o
  -1  -4   1       15.50       16.30     13.12 o
   0  -4   1     1535.91     1708.20     17.34 o
   1  -4   1      451.67      391.53      9.12 o
   2  -4   1      505.21      397.53      9.19 o
   3  -4   1      306.22      350.18      9.26 o
   4  -4   1     1128.52     1009.70     14.75 o
   5  -4   1        0.18        2.15     12.52 o
   6  -4   1      229.79      205.96     10.38 o
   7  -4   1      487.77      478.46     14.45 o
   8  -4   1      521.78      504.77     15.93 o
   9  -4   1      100.61       96.34     10.60 o
  10  -4   1       23.78       36.91     10.30 o
  11  -4   1       28.24        2.74     25.12 o
  12  -4   1       83.40       80.26     13.93 o
 -10  -3   1        7.69       29.79     27.50 o
  -9  -3   1       45.90       20.31     26.75 o
  -8  -3   1      128.87      141.70     13.93 o
  -7  -3   1       34.13       21.71     24.16 o
  -6  -3   1       99.99       89.45     10.60 o
  -5  -3   1      738.06      723.77     17.34 o
  -4  -3   1      420.72      423.18     12.82 o
  -3  -3   1     2238.28     2334.88     23.57 o
  -2  -3   1        0.18       20.08     11.71 o
  -1  -3   1      984.75     1063.20     13.56 o
   0  -3   1      722.04      715.47     10.75 o
   1  -3   1    10663.28    10983.25     77.45 o
   2  -3   1      271.99      309.49      8.00 o
   3  -3   1        0.26        1.33     10.97 o
   4  -3   1     1988.31     2094.98     21.12 o
   5  -3   1       35.20       42.39      6.08 o
   6  -3   1      418.89      434.37     12.30 o
   7  -3   1       41.34       31.35     18.45 o
   8  -3   1      762.04      760.16     18.97 o
   9  -3   1        0.04        2.08     21.05 o
  10  -3   1      441.51      452.97     18.01 o
  11  -3   1      260.93      285.92     16.60 o
  12  -3   1      206.99      190.10     17.19 o
 -10  -2   1      257.34      275.10     17.64 o
  -9  -2   1        5.76      -28.16     28.16 o
  -8  -2   1      246.18      251.16     14.67 o
  -7  -2   1        1.69       11.86     20.53 o
  -6  -2   1      385.30      363.44     13.93 o
  -5  -2   1      513.78      513.07     14.30 o
  -4  -2   1      705.27      710.95     14.23 o
  -3  -2   1      638.10      604.82     11.93 o
  -2  -2   1     4042.82     3807.92     37.57 o
  -1  -2   1     2096.68     1993.67     20.01 o
   0  -2   1      442.27      487.14      7.86 o
   1  -2   1      800.54      832.12      9.12 o
   2  -2   1        0.12        5.85     11.04 o
   3  -2   1     1146.26     1132.72     13.04 o
   4  -2   1     1934.28     1841.38     18.23 o
   5  -2   1        4.07        3.04     13.12 o
   6  -2   1     3099.79     3025.45     30.16 o
   7  -2   1      233.19      244.12     11.49 o
   8  -2   1      247.23      228.41     12.67 o
   9  -2   1       11.21       -6.45     21.94 o
  10  -2   1       12.12        7.49     20.75 o
  11  -2   1       38.45       28.83     24.09 o
  12  -2   1        5.19       29.57     28.46 o
 -11  -1   1      147.75      180.24     16.38 o
 -10  -1   1        4.40       -5.78     24.09 o
  -9  -1   1      134.88      113.17     13.41 o
  -8  -1   1      223.59      225.00     13.19 o
  -7  -1   1      633.53      628.84     17.71 o
  -6  -1   1      408.58      393.24     13.71 o
  -5  -1   1       41.55       39.43     15.49 o
  -4  -1   1      126.13      142.74      7.78 o
  -3  -1   1     1110.14     1133.31     14.23 o
  -2  -1   1     2265.75     2076.09     20.38 o
  -1  -1   1     2846.58     2894.05     29.20 o
   1  -1   1     1278.18     1247.22     12.30 o
   2  -1   1      500.98      508.63      8.15 o
   3  -1   1     3918.45     3893.45     39.13 o
   4  -1   1       19.36       24.98     12.52 o
   5  -1   1     2039.48     2071.27     22.16 o
   6  -1   1      738.34      710.95     15.71 o
   7  -1   1      442.82      423.25     14.82 o
   8  -1   1       51.12       61.07     24.90 o
   9  -1   1        0.37      -22.90     22.90 o
  10  -1   1      125.32      126.88     13.86 o
  11  -1   1       47.93       38.98     28.61 o
  12  -1   1      177.36      167.71     16.60 o
 -11   0   1       10.03       34.31     26.31 o
 -10   0   1       13.91       -8.15     24.38 o
  -9   0   1      364.58      406.06     16.68 o
  -8   0   1       79.26       63.66     25.49 o
  -7   0   1      647.47      649.44     17.27 o
  -6   0   1       84.17       59.22     20.31 o
  -5   0   1      385.23      451.78     12.23 o
  -4   0   1        3.50       13.12     12.01 o
  -3   0   1     3058.14     3034.64     30.31 o
  -2   0   1     9748.51     9622.42     65.81 o
   1   0   1        0.01       12.52      8.75 o
   2   0   1     3265.63     3242.60     31.57 o
   3   0   1      845.98      961.37     12.82 o
   4   0   1      121.02      114.06      7.49 o
   5   0   1      186.16      188.76      9.26 o
   6   0   1      317.53      348.69     12.45 o
   7   0   1      108.42       95.16     10.45 o
   8   0   1      686.15      654.70     18.97 o
   9   0   1        0.10      -23.64     23.64 o
  10   0   1       16.95       13.71     27.57 o
  11   0   1      104.64      102.27     14.01 o
 -12   1   1      109.64      113.24     16.23 o
 -11   1   1       97.92       47.43     32.24 o
 -10   1   1        1.05      -25.42     25.42 o
  -9   1   1       89.37       83.89     11.56 o
  -8   1   1      249.47      266.95     13.04 o
  -7   1   1        9.37       23.42     16.01 o
  -6   1   1      312.20      299.63     11.26 o
  -5   1   1        4.41       -4.15     14.45 o
  -4   1   1      203.84      173.05      7.56 o
  -3   1   1     3816.96     3685.05     37.43 o
  -2   1   1       33.89       46.62      5.19 o
  -1   1   1      612.11      665.23      7.11 o
   0   1   1      979.75     1020.89     10.23 o
   1   1   1     2286.86     2248.84     22.53 o
   2   1   1      197.45      198.77      7.26 o
   3   1   1      859.10     1026.37     13.93 o
   4   1   1       10.51       -1.04     13.27 o
   5   1   1      677.49      666.86     14.82 o
   6   1   1     1151.28     1139.69     20.97 o
   7   1   1      100.04       66.63     24.83 o
   8   1   1      576.04      580.66     18.97 o
   9   1   1       70.84       25.35     25.35 o
  10   1   1        0.07        8.75     23.20 o
  11   1   1       15.70       60.18     29.50 o
 -12   2   1       69.61       65.14     34.17 o
 -11   2   1        1.13        8.52     22.60 o
 -10   2   1       22.06       19.71     25.12 o
  -9   2   1      676.85      655.66     19.94 o
  -8   2   1        4.92       17.79     16.16 o
  -7   2   1     1767.46     1761.33     24.61 o
  -6   2   1      998.04      961.15     17.05 o
  -5   2   1        0.12      -13.86     13.86 o
  -4   2   1     1729.07     1748.66     17.42 o
  -3   2   1      223.44      233.60      7.56 o
  -2   2   1     1709.42     1977.81     19.71 o
  -1   2   1      235.05      247.61      6.37 o
   0   2   1    10884.92    11017.64     69.96 o
   1   2   1       93.34       90.49      6.30 o
   2   2   1      817.32      839.39     12.45 o
   3   2   1     1039.66     1149.10     15.93 o
   4   2   1        0.12        1.19     13.27 o
   5   2   1       88.73       79.97      9.56 o
   6   2   1     1628.48     1591.84     25.35 o
   7   2   1       75.06       62.48     22.68 o
   8   2   1       79.11       75.30     27.27 o
   9   2   1       17.94        0.00     24.09 o
  10   2   1       23.41        6.23     28.01 o
 -12   3   1      141.40      138.74     15.64 o
 -11   3   1        6.87      -11.04     24.61 o
 -10   3   1       23.51       -4.74     23.72 o
  -9   3   1       11.97       16.30     19.57 o
  -8   3   1      125.54       94.42     10.30 o
  -7   3   1        0.46       27.87     15.27 o
  -6   3   1       18.15        4.89     17.34 o
  -5   3   1      120.23      140.22      7.63 o
  -4   3   1       30.29       32.09     13.12 o
  -3   3   1      819.53      808.41     11.86 o
  -2   3   1        1.51       16.23     11.04 o
  -1   3   1     2396.29     2307.68     23.49 o
   0   3   1     4650.51     4452.10     46.99 o
   1   3   1       12.52      -12.75     12.75 o
   2   3   1     2783.53     2749.83     27.50 o
   3   3   1       44.62       62.11      6.89 o
   4   3   1        3.64       18.97     15.71 o
   5   3   1      150.57      137.11     10.75 o
   6   3   1       82.84       94.12     10.01 o
   7   3   1       52.19       46.54     23.94 o
   8   3   1       42.30       66.77     24.61 o
   9   3   1      118.99       85.60     32.16 o
  10   3   1        4.70       10.08     32.39 o
 -12   4   1      219.72      204.55     17.34 o
 -11   4   1        4.65       -5.34     23.35 o
 -10   4   1      193.05      175.42     14.01 o
  -9   4   1      100.78      100.87     10.89 o
  -8   4   1       51.96       29.35     21.86 o
  -7   4   1      961.47      954.56     18.75 o
  -6   4   1      364.32      350.84     11.49 o
  -5   4   1      532.75      512.33     12.15 o
  -4   4   1        1.27       15.34     11.49 o
  -3   4   1        3.85       -7.11     12.23 o
  -2   4   1      166.64      168.38      7.34 o
  -1   4   1      846.86      861.99     12.60 o
   0   4   1      107.53      111.39      6.74 o
   1   4   1      165.51      137.11      7.78 o
   2   4   1       52.75       36.02     16.60 o
   3   4   1       45.68       53.14      7.86 o
   4   4   1      730.87      698.13     17.19 o
   5   4   1      355.96      358.26     14.38 o
   6   4   1       54.59       40.24     23.86 o
   7   4   1      328.55      293.70     16.16 o
   8   4   1      202.55      219.74     16.38 o
   9   4   1        0.28      -16.01     25.05 o
 -13   5   1        4.96      -10.30     27.27 o
 -12   5   1       13.02       -9.04     26.16 o
 -11   5   1       43.02       60.99     10.45 o
 -10   5   1        0.64       -6.97     22.31 o
  -9   5   1      240.77      243.01     13.86 o
  -8   5   1      142.67      123.40     10.82 o
  -7   5   1     1332.29     1312.89     21.71 o
  -6   5   1       49.77       31.65     15.49 o
  -5   5   1      666.26      657.37     14.16 o
  -4   5   1      676.07      787.81     14.23 o
  -3   5   1       59.05       45.21      6.45 o
  -2   5   1     3857.21     4263.86     42.47 o
  -1   5   1     1037.85     1057.13     15.71 o
   0   5   1     2163.76     2262.77     23.05 o
   1   5   1      207.57      206.33      9.04 o
   2   5   1     3458.05     3382.08     34.24 o
   3   5   1      106.30      111.02      9.63 o
   4   5   1      849.98      859.99     20.31 o
   5   5   1      323.34      331.87     15.12 o
   6   5   1       16.41       47.36     21.94 o
   7   5   1       33.75       48.77     28.90 o
   8   5   1       19.01       15.42     30.02 o
 -13   6   1      137.75      136.29     14.97 o
 -12   6   1      144.93      123.99     14.38 o
 -11   6   1      128.70       90.34     31.65 o
 -10   6   1      275.74      267.99     15.19 o
  -9   6   1        5.35        6.15     22.75 o
  -8   6   1      147.63      143.33     10.97 o
  -7   6   1       90.10       62.33     22.68 o
  -6   6   1       48.85       31.20     20.16 o
  -5   6   1       73.93       76.85      8.15 o
  -4   6   1      123.70      134.36      8.67 o
  -3   6   1      321.88      299.86     10.38 o
  -2   6   1        5.22       18.01     13.71 o
  -1   6   1      451.32      476.09     12.45 o
   0   6   1      331.79      349.21     11.64 o
   1   6   1     1248.32     1186.23     20.38 o
   2   6   1      493.30      529.75     15.56 o
   3   6   1      333.88      292.74     13.78 o
   4   6   1       27.07       41.72      9.26 o
   5   6   1        6.32       11.64     20.45 o
   6   6   1      190.56      185.80     14.90 o
   7   6   1        4.05       14.97     26.31 o
   8   6   1       29.08       37.13     30.76 o
 -13   7   1      120.88       94.42     16.08 o
 -12   7   1       60.61       72.78     27.79 o
 -11   7   1       42.69       18.90     26.53 o
 -10   7   1        0.90       21.57     18.97 o
  -9   7   1       10.08      -10.67     20.31 o
  -8   7   1       35.47       56.77      8.82 o
  -7   7   1      459.58      464.68     15.64 o
  -6   7   1       54.68       51.21     19.94 o
  -5   7   1      662.68      606.53     15.42 o
  -4   7   1     1415.22     1458.00     21.86 o
  -3   7   1      865.60      908.98     17.71 o
  -2   7   1      366.00      369.96     12.60 o
  -1   7   1      389.81      390.57     13.04 o
   0   7   1      139.74      131.55     10.15 o
   1   7   1       64.11       55.14     21.86 o
   2   7   1        0.90        5.56     19.49 o
   3   7   1      174.31      156.23     12.45 o
   4   7   1        2.51      -14.01     22.09 o
   5   7   1       76.14       73.44     29.94 o
   6   7   1        1.73       -8.89     24.53 o
 -13   8   1        4.42       54.92     27.50 o
 -12   8   1       13.26       40.09     24.09 o
 -11   8   1       35.34       22.16     29.05 o
 -10   8   1      111.96       71.96     28.38 o
  -9   8   1       30.41       24.68     22.53 o
  -8   8   1       28.02       10.15     20.38 o
  -7   8   1       22.53       12.97     18.82 o
  -6   8   1       13.78       27.50     16.68 o
  -5   8   1       56.62       56.47      9.04 o
  -4   8   1      436.46      450.60     14.23 o
  -3   8   1      160.16      153.34     10.08 o
  -2   8   1       12.30       35.13     16.45 o
  -1   8   1      291.61      284.14     13.49 o
   0   8   1        9.28       34.02     17.64 o
   1   8   1      140.83      152.37     12.60 o
   2   8   1      331.79      324.31     15.12 o
   3   8   1      564.79      562.73     19.71 o
   4   8   1       92.94       84.56     29.87 o
   5   8   1       39.72       79.60     27.50 o
   6   8   1       95.98      112.28     14.53 o
 -12   9   1        5.98       -9.49     27.42 o
 -11   9   1      180.15      185.35     15.34 o
 -10   9   1      237.77      225.74     14.90 o
  -9   9   1      211.50      231.89     14.60 o
  -8   9   1      231.81      225.60     14.23 o
  -7   9   1      127.72      119.39     11.04 o
  -6   9   1      306.47      286.59     13.93 o
  -5   9   1       14.36       23.94     18.08 o
  -4   9   1        5.45       -7.19     17.34 o
  -3   9   1       23.73       45.36     17.27 o
  -2   9   1      146.55      146.44     10.97 o
  -1   9   1        0.82        1.93     16.68 o
   0   9   1      124.55      110.13     11.19 o
   1   9   1       18.23      -18.01     21.79 o
   2   9   1       30.27       34.39     21.94 o
   3   9   1        9.31       10.82     24.46 o
   4   9   1      115.02      133.55     14.08 o
   5   9   1      117.58      125.84     15.27 o
 -12  10   1        8.59        9.86     24.83 o
 -11  10   1       39.27       39.20     32.31 o
 -10  10   1       13.55       -2.74     23.27 o
  -9  10   1        3.46      -17.86     21.49 o
  -8  10   1        0.22        7.11     21.34 o
  -7  10   1       16.44      -11.19     19.86 o
  -6  10   1       22.33       38.54      8.82 o
  -5  10   1      191.91      211.59     13.27 o
  -4  10   1      190.32      178.46     12.30 o
  -3  10   1      345.61      356.11     15.86 o
  -2  10   1        2.35      -12.90     19.71 o
  -1  10   1      251.43      230.93     14.08 o
   0  10   1       93.85      108.72     11.64 o
   1  10   1       42.64       59.29     23.49 o
   2  10   1        5.44       11.19     27.12 o
   3  10   1        0.10       30.53     24.46 o
   4  10   1       36.93       26.75     26.31 o
 -12  11   1       27.42       48.25     25.79 o
 -11  11   1       34.63       34.98     31.94 o
 -10  11   1       51.44       44.17     28.38 o
  -9  11   1      121.41       90.79     30.53 o
  -8  11   1      137.30      126.51     13.19 o
  -7  11   1       52.52       51.95     28.76 o
  -6  11   1       63.08       63.66     11.12 o
  -5  11   1        7.17      -21.20     23.42 o
  -4  11   1        5.99       -2.37     21.42 o
  -3  11   1      187.32      202.92     13.64 o
  -2  11   1        0.17        2.45     22.68 o
  -1  11   1       99.56      113.61     12.67 o
   0  11   1       14.06       38.32     23.57 o
   1  11   1       36.49       58.70     28.16 o
   2  11   1       96.07       82.26     32.24 o
   3  11   1       44.08       51.43     30.83 o
 -11  12   1       43.16       67.44     34.39 o
 -10  12   1        5.06       41.06     24.68 o
  -9  12   1      108.02       90.12     13.71 o
  -8  12   1        0.22        0.00     24.16 o
  -7  12   1      253.65      270.80     16.53 o
  -6  12   1       17.27       37.50     23.05 o
  -5  12   1       33.76       18.60     25.27 o
  -4  12   1        1.37      -13.34     20.83 o
  -3  12   1       34.94       29.87     25.57 o
  -2  12   1        9.45       33.65     22.83 o
  -1  12   1       68.29       55.81     32.31 o
   0  12   1       65.82       59.07     34.17 o
   1  12   1        4.41        3.34     24.61 o
 -10  13   1        2.19       -6.82     29.64 o
  -9  13   1        7.75       19.49     27.50 o
  -8  13   1       40.83       15.56     26.31 o
  -7  13   1        0.39       24.31     25.05 o
  -6  13   1        0.01        6.00     22.38 o
  -5  13   1       24.61       -8.97     28.76 o
  -4  13   1       58.50       39.58     13.19 o
  -3  13   1       44.54       73.59     29.13 o
  -2  13   1       28.01      -12.67     31.42 o
  -1  13   1      293.00      300.00     20.75 o
  -8  14   1       10.11        0.00     27.79 o
  -7  14   1      110.16       67.07     36.09 o
  -6  14   1      202.80      183.43     18.23 o
  -5  14   1       52.72       73.00     30.02 o
  -4  14   1       18.72      -26.90     32.61 o
  -3  14   1       22.86       38.54     11.86 o
   3 -14   2       52.89       27.20     30.39 o
   4 -14   2       97.82       89.60     34.02 o
   5 -14   2        1.08        0.00     26.68 o
   6 -14   2       22.56       26.24     29.35 o
   7 -14   2        0.13        3.34     25.94 o
   8 -14   2       17.76      -10.15     32.76 o
   0 -13   2        0.33        6.89     28.31 o
   1 -13   2        6.75       55.44     22.38 o
   2 -13   2        0.15      -15.64     26.68 o
   3 -13   2        0.03      -24.16     28.38 o
   4 -13   2       23.58       14.82     27.94 o
   5 -13   2        1.08       44.10     20.97 o
   6 -13   2        1.79       -5.93     25.72 o
   7 -13   2       45.53       33.05     29.35 o
   8 -13   2        5.24        3.11     25.42 o
   9 -13   2       55.82       58.10     13.49 o
  10 -13   2       92.27       51.51     34.17 o
  -1 -12   2       15.62        9.71     25.72 o
   0 -12   2       43.94       60.40     13.56 o
   1 -12   2       11.75       17.34     25.49 o
   2 -12   2        8.93      -26.61     26.61 o
   3 -12   2       19.35       34.76     24.68 o
   4 -12   2      209.50      205.88     15.42 o
   5 -12   2       25.50      -23.57     26.09 o
   6 -12   2      109.58      110.28     12.15 o
   7 -12   2        0.07       29.94     22.90 o
   8 -12   2       33.17       57.21     26.53 o
   9 -12   2        4.49      -27.12     28.09 o
  10 -12   2       31.93       35.20     23.27 o
  11 -12   2       41.53       68.48     29.50 o
  -3 -11   2        0.08      -26.83     29.27 o
  -2 -11   2       58.34       52.62     28.24 o
  -1 -11   2       22.73      -20.16     26.24 o
   0 -11   2        0.44       64.48     23.72 o
   1 -11   2        0.01        2.52     20.75 o
   2 -11   2        5.94       -9.71     22.46 o
   3 -11   2      125.28      133.03     12.90 o
   4 -11   2       94.14       25.49     28.83 o
   5 -11   2      156.06      152.15     13.27 o
   6 -11   2      210.56      183.43     14.45 o
   7 -11   2       43.96       44.84     19.27 o
   8 -11   2       11.76        2.59     27.35 o
   9 -11   2      115.93      131.62     13.93 o
  10 -11   2      151.15      144.96     15.42 o
  11 -11   2        6.40      -30.83     30.83 o
  -4 -10   2       12.72       55.58     28.68 o
  -3 -10   2      158.62      165.94     15.86 o
  -2 -10   2      169.22      152.37     14.90 o
  -1 -10   2       26.10       -7.56     24.38 o
   0 -10   2      228.91      226.86     15.12 o
   1 -10   2       62.93       48.62     22.75 o
   2 -10   2       65.77       57.07     24.01 o
   3 -10   2       17.88      -12.30     22.53 o
   4 -10   2        2.62        0.00     19.34 o
   5 -10   2        6.95       -6.23     22.53 o
   6 -10   2       49.34       21.49     22.75 o
   7 -10   2        0.50      -22.90     22.90 o
   8 -10   2       30.13       31.28     22.97 o
   9 -10   2       76.38       77.82     12.30 o
  10 -10   2       41.53       36.61     27.72 o
  11 -10   2      157.85      124.88     16.53 o
  12 -10   2       59.75       82.26     13.27 o
  -5  -9   2       40.18       32.24     14.38 o
  -4  -9   2       23.77       11.64     27.35 o
  -3  -9   2      195.12      192.39     15.42 o
  -2  -9   2        1.49       -2.37     18.45 o
  -1  -9   2      276.53      289.18     15.19 o
   0  -9   2       93.97      104.27     11.41 o
   1  -9   2       43.80       -5.71     23.64 o
   2  -9   2      115.91      114.43     10.23 o
   3  -9   2      855.71      853.47     20.31 o
   4  -9   2      192.80      174.75     12.30 o
   5  -9   2      925.35      880.59     20.60 o
   6  -9   2      866.88      840.50     20.53 o
   7  -9   2      108.11       82.04     11.19 o
   8  -9   2      572.57      564.36     19.12 o
   9  -9   2       14.23       31.57      9.71 o
  10  -9   2       49.57       42.69     27.50 o
  11  -9   2        1.04       23.57     23.20 o
  12  -9   2       13.00       61.96     26.68 o
  -6  -8   2       61.35       67.52     31.94 o
  -5  -8   2       95.73       87.60     13.19 o
  -4  -8   2        3.70       -5.19     22.53 o
  -3  -8   2        0.40       34.83     23.79 o
  -2  -8   2      233.19      221.45     13.12 o
  -1  -8   2      137.51      136.22     11.64 o
   0  -8   2      496.82      464.98     15.64 o
   1  -8   2      119.08      110.13     10.23 o
   2  -8   2      435.95      426.44     14.67 o
   3  -8   2      115.23      107.54     10.08 o
   4  -8   2       17.68       20.53     18.16 o
   5  -8   2     1095.79     1110.12     21.49 o
   6  -8   2      926.12      879.26     19.94 o
   7  -8   2      472.29      466.31     16.23 o
   8  -8   2      482.96      442.52     17.71 o
   9  -8   2        3.49      -18.38     19.19 o
  10  -8   2        2.26        0.00     22.60 o
  11  -8   2        1.83       20.01     23.35 o
  12  -8   2      150.25      187.95     15.71 o
  -7  -7   2      143.85      173.20     15.34 o
  -6  -7   2        3.19      -28.76     28.76 o
  -5  -7   2       14.78      -10.30     24.68 o
  -4  -7   2      169.66      150.52     13.19 o
  -3  -7   2      161.21      148.37     12.15 o
  -2  -7   2        2.20        3.63     17.93 o
  -1  -7   2      965.85      980.35     20.68 o
   0  -7   2     2658.61     2555.51     29.50 o
   1  -7   2      466.13      426.73     13.86 o
   2  -7   2     1492.28     1573.31     22.38 o
   3  -7   2      172.63      189.13     10.30 o
   4  -7   2      270.07      286.29     11.56 o
   5  -7   2        0.78        2.89     14.90 o
   6  -7   2        0.03        7.93     18.60 o
   7  -7   2       20.56       10.52     19.64 o
   8  -7   2       92.21       64.63     24.68 o
   9  -7   2       33.81       41.80     24.23 o
  10  -7   2        2.11        9.93     19.86 o
  11  -7   2        0.30      -29.27     29.27 o
  12  -7   2       42.09       31.42     28.46 o
  -8  -6   2       34.65       29.79     34.91 o
  -7  -6   2        2.87        8.82     27.35 o
  -6  -6   2       26.85       -5.19     26.68 o
  -5  -6   2        3.71        4.59     21.12 o
  -4  -6   2       34.76       32.02     19.42 o
  -3  -6   2        0.56      -10.52     21.57 o
  -2  -6   2       67.13       78.48      9.56 o
  -1  -6   2      816.73      780.32     16.97 o
   0  -6   2       42.68       41.13     16.90 o
   1  -6   2      192.21      200.32      9.49 o
   2  -6   2        0.82        0.00     14.90 o
   3  -6   2       12.43       12.52     14.97 o
   4  -6   2       18.38        3.63     16.82 o
   5  -6   2      137.35      115.76      8.97 o
   6  -6   2      996.52     1044.97     19.71 o
   7  -6   2      820.30      853.10     19.12 o
   8  -6   2      525.48      542.42     16.75 o
   9  -6   2       65.50       73.07     10.23 o
  10  -6   2      342.85      353.66     16.97 o
  11  -6   2        6.95       -2.74     22.31 o
  12  -6   2        6.43      -25.27     27.57 o
  -9  -5   2       24.83       17.12     24.90 o
  -8  -5   2        6.44       -3.04     25.49 o
  -7  -5   2      242.03      253.68     16.38 o
  -6  -5   2       14.83       -6.97     22.38 o
  -5  -5   2      142.26      161.64     12.60 o
  -4  -5   2      421.40      404.06     14.82 o
  -3  -5   2        9.38       21.27     15.04 o
  -2  -5   2       69.85       84.93      8.30 o
  -1  -5   2      125.22      124.58      8.52 o
   0  -5   2        0.87      -14.97     14.97 o
   1  -5   2     3711.34     3792.36     38.54 o
   2  -5   2     1215.28     1249.15     16.38 o
   3  -5   2       64.88       63.29      6.74 o
   4  -5   2     1024.55      985.91     15.79 o
   5  -5   2      786.69      782.91     15.42 o
   6  -5   2      318.88      298.30     11.86 o
   7  -5   2      678.00      645.96     16.97 o
   8  -5   2      288.83      285.85     13.49 o
   9  -5   2      134.25      142.81     12.30 o
  10  -5   2        7.82       36.31     19.19 o
  11  -5   2        0.03       -5.56     26.24 o
  12  -5   2        8.05       19.12     28.09 o
  -9  -4   2       27.71       18.90     29.87 o
  -8  -4   2        3.10       46.99     21.20 o
  -7  -4   2        0.09      -25.20     25.20 o
  -6  -4   2       19.08       27.05     17.79 o
  -5  -4   2        9.41       37.57     18.31 o
  -4  -4   2       23.97       -6.08     20.97 o
  -3  -4   2       12.89        3.93     15.42 o
  -2  -4   2       16.52       30.83     13.41 o
  -1  -4   2     4038.76     4146.39     42.39 o
   0  -4   2       32.74       37.20     13.49 o
   1  -4   2     1342.37     1233.29     14.97 o
   2  -4   2     3334.41     3454.63     34.83 o
   3  -4   2       56.77       65.29      6.67 o
   4  -4   2      159.15      122.36      7.34 o
   5  -4   2       27.64       27.94     14.53 o
   6  -4   2       33.03       36.91     16.38 o
   7  -4   2       12.38       -6.23     17.56 o
   8  -4   2       29.10       54.40     21.34 o
   9  -4   2       59.27       10.52     24.68 o
  10  -4   2      196.84      192.84     14.75 o
  11  -4   2        9.61       62.33     22.68 o
  12  -4   2        1.29       29.05     24.38 o
 -10  -3   2        1.76      -34.39     34.39 o
  -9  -3   2       61.73       53.95     13.64 o
  -8  -3   2       18.65        0.00     24.01 o
  -7  -3   2        7.46       26.16     20.68 o
  -6  -3   2      102.70      100.79     10.45 o
  -5  -3   2     1167.20     1136.65     21.20 o
  -4  -3   2      128.62       96.57      9.12 o
  -3  -3   2      544.80      506.85     12.52 o
  -2  -3   2      985.27     1042.45     15.19 o
  -1  -3   2      618.75      710.14     11.71 o
   0  -3   2      658.60      686.87     10.89 o
   1  -3   2        4.77       -1.78     12.97 o
   2  -3   2     1379.34     1471.19     14.75 o
   3  -3   2        0.03       -1.48     11.12 o
   4  -3   2     3523.87     3701.80     36.46 o
   5  -3   2      927.10      928.40     15.79 o
   6  -3   2       67.38       74.33      8.30 o
   7  -3   2       35.74       -4.67     20.68 o
   8  -3   2      632.24      604.90     17.64 o
   9  -3   2      564.47      494.25     18.38 o
  10  -3   2      348.56      360.33     17.27 o
  11  -3   2       64.22       70.26     12.60 o
  12  -3   2       37.97       46.39     30.76 o
 -10  -2   2       62.46       80.19     29.57 o
  -9  -2   2        6.60       40.39     23.27 o
  -8  -2   2       38.70       39.50     21.94 o
  -7  -2   2       41.31       51.66     22.97 o
  -6  -2   2      262.07      243.75     12.75 o
  -5  -2   2      472.10      463.86     13.86 o
  -4  -2   2      910.65      855.54     15.71 o
  -3  -2   2       31.16      -12.30     12.30 o
  -2  -2   2        0.05      -12.67     13.04 o
  -1  -2   2      110.72      155.12      7.04 o
   0  -2   2     6348.34     6315.27     56.10 o
   1  -2   2     5879.98     5797.52     52.69 o
   2  -2   2     3300.92     3568.40     35.20 o
   3  -2   2     3546.88     3638.65     36.46 o
   4  -2   2     2470.48     2486.81     24.38 o
   5  -2   2        5.89      -14.67     14.67 o
   6  -2   2      195.12      177.27     10.15 o
   7  -2   2        4.20       27.42     18.08 o
   8  -2   2       34.86        5.71     20.68 o
   9  -2   2       34.25       47.13     23.64 o
  10  -2   2        3.92      -28.24     28.24 o
  11  -2   2        4.97      -24.01     28.16 o
  12  -2   2        6.36       37.72     20.31 o
 -11  -1   2      313.01      328.83     19.94 o
 -10  -1   2        3.66        2.89     23.64 o
  -9  -1   2      165.67      160.23     13.71 o
  -8  -1   2      126.78      121.17     12.60 o
  -7  -1   2      378.72      325.13     14.01 o
  -6  -1   2      242.01      213.07     12.30 o
  -5  -1   2       23.60       31.57     17.56 o
  -4  -1   2      726.87      826.57     14.45 o
  -3  -1   2     3657.57     3907.53     37.87 o
  -2  -1   2        3.68        9.71     13.04 o
  -1  -1   2     2548.60     2586.20     25.27 o
   0  -1   2      104.71       86.93      5.19 o
   1  -1   2     7943.04     8276.18     56.84 o
   2  -1   2        5.05        2.00     11.19 o
   3  -1   2     7861.67     7612.37     73.96 o
   4  -1   2      611.60      684.72     12.52 o
   5  -1   2     2084.82     2139.30     23.05 o
   6  -1   2       38.74       49.28     17.56 o
   7  -1   2     1058.69     1026.00     21.20 o
   8  -1   2       94.96       64.18     25.72 o
   9  -1   2       35.40       44.62     20.90 o
  10  -1   2      129.02      131.99     14.45 o
  11  -1   2       18.19       31.35     27.35 o
 -11   0   2      212.04      201.58     16.82 o
 -10   0   2        9.70        5.41     24.38 o
  -9   0   2      504.79      499.14     18.97 o
  -8   0   2       17.55       60.18     20.83 o
  -7   0   2      582.92      566.95     16.30 o
  -6   0   2      670.68      646.03     15.71 o
  -5   0   2     1237.33     1283.09     18.68 o
  -4   0   2      738.29      808.56     13.64 o
  -3   0   2      186.29      162.75      7.34 o
  -2   0   2     7433.23     7476.37     63.44 o
  -1   0   2     2385.44     2455.24     24.61 o
   0   0   2     4872.42     4871.35     40.17 o
   1   0   2        0.07        9.12     10.89 o
   2   0   2      452.06      498.40      9.41 o
   3   0   2     2305.97     2479.10     24.83 o
   4   0   2      259.71      256.80      9.49 o
   5   0   2       86.87       74.63      8.08 o
   6   0   2     2483.73     2480.74     28.76 o
   7   0   2        0.21       18.08     19.64 o
   8   0   2       56.61       59.66     21.94 o
   9   0   2      151.81      153.26     13.27 o
  10   0   2        1.32      -17.27     25.42 o
  11   0   2      142.09      143.92     16.75 o
 -12   1   2       23.04      -23.79     30.98 o
 -11   1   2       32.30       71.52     29.20 o
 -10   1   2        2.32       -2.59     23.57 o
  -9   1   2       96.88       99.16     11.19 o
  -8   1   2      593.91      527.08     17.34 o
  -7   1   2       42.78       36.69     17.86 o
  -6   1   2      490.98      504.48     13.93 o
  -5   1   2      172.12      182.54      9.04 o
  -4   1   2      238.56      282.88      9.12 o
  -3   1   2       42.50      108.13      6.82 o
  -2   1   2       23.16       26.53     12.97 o
  -1   1   2    10775.83    10637.75     65.14 o
   0   1   2      145.19      146.89      5.78 o
   1   1   2      197.77      156.30      6.74 o
   2   1   2       98.19       94.27      6.67 o
   3   1   2        4.88       13.93     12.38 o
   4   1   2      255.00      232.93      9.63 o
   5   1   2      131.90      136.88      9.78 o
   6   1   2     1103.43     1110.12     21.27 o
   7   1   2        1.35        0.00     17.86 o
   8   1   2      157.82      167.57     13.04 o
   9   1   2        2.37       -2.67     21.42 o
  10   1   2       21.10       49.65     11.19 o
  11   1   2       39.04       75.89     14.16 o
 -12   2   2      141.29      158.97     16.38 o
 -11   2   2       43.29       51.51     25.27 o
 -10   2   2       12.04       24.83     20.75 o
  -9   2   2      738.32      746.08     20.68 o
  -8   2   2       58.54       65.44      9.93 o
  -7   2   2     1316.10     1298.29     21.79 o
  -6   2   2     1268.33     1344.23     20.23 o
  -5   2   2     1693.43     1851.60     20.83 o
  -4   2   2     6167.72     6477.57     65.66 o
  -3   2   2     4532.40     4637.82     44.39 o
  -2   2   2        1.51        6.00     12.38 o
  -1   2   2     3538.71     3804.07     38.91 o
   0   2   2      506.01      449.71      8.75 o
   1   2   2      277.48      266.65      8.30 o
   2   2   2     2088.48     2136.34     21.94 o
   3   2   2       81.06       47.58     17.71 o
   4   2   2      364.92      367.59     12.15 o
   5   2   2     1740.11     1727.17     24.83 o
   6   2   2      145.41      132.66     11.41 o
   7   2   2       71.63       72.41     10.82 o
   8   2   2        4.46       -4.97     20.75 o
   9   2   2       10.34       37.20     25.42 o
  10   2   2        1.23      -28.83     28.83 o
 -12   3   2        0.43      -31.57     31.57 o
 -11   3   2       68.93       84.86     11.71 o
 -10   3   2       17.43       -7.19     25.35 o
  -9   3   2      104.84      112.06     11.12 o
  -8   3   2      319.61      329.87     13.41 o
  -7   3   2      375.04      360.11     13.64 o
  -6   3   2       14.25        7.63     16.60 o
  -5   3   2        9.83        3.19     15.34 o
  -4   3   2     1231.21     1375.81     16.75 o
  -3   3   2     1006.41      893.93     12.97 o
  -2   3   2      651.27      653.22     10.75 o
  -1   3   2     2788.61     2525.57     24.46 o
   0   3   2      943.08      916.69     12.67 o
   1   3   2       30.84       43.58      6.08 o
   2   3   2     1469.22     1419.09     18.31 o
   3   3   2      363.83      416.21     12.01 o
   4   3   2      145.95      124.43     10.38 o
   5   3   2      185.02      186.61     11.26 o
   6   3   2      308.66      297.19     14.45 o
   8   3   2       45.81       32.39     26.46 o
   9   3   2       55.98       55.51     30.24 o
  10   3   2        1.44      -17.49     32.31 o
 -12   4   2      153.42      167.49     15.93 o
 -11   4   2       16.86       32.61     21.05 o
 -10   4   2      285.85      276.07     15.04 o
  -9   4   2      620.50      620.24     19.05 o
  -8   4   2       10.64        8.89     17.93 o
  -7   4   2      977.33     1023.33     19.57 o
  -6   4   2        9.45       20.90     14.90 o
  -5   4   2       46.31       57.73      6.74 o
  -4   4   2       52.05       60.85      6.82 o
  -3   4   2       50.49       51.88      6.15 o
  -2   4   2     2276.12     2367.27     24.09 o
  -1   4   2      110.25      125.17      7.04 o
   0   4   2       30.56       14.45     13.04 o
   1   4   2      105.94      102.72      7.49 o
   2   4   2       44.63       32.83     16.45 o
   3   4   2       39.80       32.68     18.08 o
   4   4   2      198.66      187.80     11.12 o
   5   4   2      775.94      750.45     19.64 o
   6   4   2       79.72       71.67     26.53 o
   7   4   2      327.54      301.19     17.42 o
   8   4   2      191.51      214.70     16.23 o
   9   4   2       26.48       16.75     22.90 o
 -13   5   2        1.92       17.27     27.87 o
 -12   5   2       21.07        6.15     26.38 o
 -11   5   2       79.40       43.13     28.53 o
 -10   5   2       59.18       53.88     10.67 o
  -9   5   2      739.79      724.22     20.45 o
  -8   5   2      256.09      243.16     12.97 o
  -7   5   2      900.09      941.59     19.42 o
  -6   5   2      555.89      581.85     14.97 o
  -5   5   2      710.63      643.44     14.38 o
  -4   5   2        3.10        2.15     13.71 o
  -3   5   2      548.84      586.07     12.38 o
  -2   5   2      553.66      615.79     12.60 o
  -1   5   2     1268.01     1345.57     17.93 o
   0   5   2      684.59      668.56     14.08 o
   1   5   2        2.58        1.26     15.86 o
   2   5   2      439.31      445.56     13.71 o
   3   5   2       43.69       44.69     19.19 o
   4   5   2      266.09      265.32     14.38 o
   5   5   2       43.96       21.79     28.09 o
   6   5   2        6.41      -14.97     23.72 o
   7   5   2       18.44       34.02     26.01 o
   8   5   2        1.09       -3.19     23.42 o
 -13   6   2      117.48      107.31     15.64 o
 -12   6   2       20.88       70.33     25.79 o
 -11   6   2      210.50      197.36     16.08 o
 -10   6   2        4.16      -24.46     24.46 o
  -9   6   2       82.03       65.89     23.35 o
  -8   6   2       73.87       79.08      9.78 o
  -7   6   2       17.52        6.67     17.12 o
  -6   6   2      610.70      626.54     15.42 o
  -5   6   2      129.53      127.10      9.19 o
  -4   6   2      630.29      662.48     14.75 o
  -3   6   2      109.06      109.02      8.52 o
  -2   6   2      132.97      137.03      8.60 o
  -1   6   2     1324.25     1354.17     20.16 o
   0   6   2      234.11      251.24     10.89 o
   1   6   2     2938.31     2802.08     30.83 o
   2   6   2        0.03       15.19     19.64 o
   3   6   2      360.89      333.58     14.90 o
   4   6   2      151.49      165.12     11.93 o
   5   6   2        0.05       17.19     19.19 o
   6   6   2        2.39       13.86     22.38 o
   7   6   2       21.85      -29.72     29.72 o
 -13   7   2      178.04      194.47     17.05 o
 -12   7   2       11.27       28.01     24.75 o
 -11   7   2      139.21      141.55     14.08 o
 -10   7   2      121.01      122.58     13.34 o
  -9   7   2        1.75      -15.42     22.16 o
  -8   7   2      253.55      248.64     13.86 o
  -7   7   2      250.40      252.94     12.82 o
  -6   7   2      110.43       90.86     10.15 o
  -5   7   2      882.50      879.63     18.60 o
  -4   7   2      221.90      238.05     10.67 o
  -3   7   2        7.65        8.45     17.19 o
  -2   7   2       15.40       17.27     17.64 o
  -1   7   2       86.60       88.12      9.49 o
   0   7   2        6.46      -20.38     20.38 o
   1   7   2       53.66       38.98     19.71 o
   2   7   2      365.28      377.89     15.49 o
   3   7   2      137.79      106.65     12.67 o
   4   7   2        1.97       32.02     21.86 o
   5   7   2       12.98       30.31     22.23 o
   6   7   2        0.47      -28.98     28.98 o
   7   7   2      118.87      138.29     17.12 o
 -12   8   2        0.62        9.49     25.20 o
 -11   8   2       18.29       -8.52     28.38 o
 -10   8   2       12.94       15.42     20.83 o
  -9   8   2        1.59       39.35     19.49 o
  -8   8   2       38.47       23.12     21.12 o
  -7   8   2      559.70      565.17     17.19 o
  -6   8   2      278.46      285.18     13.49 o
  -5   8   2      360.14      357.29     14.01 o
  -4   8   2      215.75      198.47     11.71 o
  -3   8   2      202.70      178.31     10.97 o
  -2   8   2       30.33       22.01     18.16 o
  -1   8   2      152.33      161.34     11.49 o
   0   8   2       39.33       47.06      9.12 o
   1   8   2      304.34      309.42     14.97 o
   2   8   2       28.60       27.12     23.49 o
   3   8   2       88.62       45.06     28.09 o
   4   8   2       62.71       74.26     12.15 o
   5   8   2       74.82       77.15     31.28 o
   6   8   2       41.87       41.13     35.65 o
 -12   9   2        0.41        6.52     25.72 o
 -11   9   2      133.91      146.74     14.75 o
 -10   9   2        8.18       13.41     23.57 o
  -9   9   2      173.61      169.49     13.64 o
  -8   9   2       64.90       69.96     24.23 o
  -7   9   2        1.61       10.52     17.71 o
  -6   9   2       95.42       75.52     10.01 o
  -5   9   2      114.43       89.53     11.12 o
  -4   9   2       73.18       89.38     10.23 o
  -3   9   2        3.14        5.71     21.20 o
  -2   9   2      182.38      167.49     12.08 o
  -1   9   2      184.98      188.39     13.41 o
   0   9   2        0.00      -13.19     19.42 o
   1   9   2       78.26       85.45     28.46 o
   2   9   2       52.87       52.84     11.86 o
   3   9   2      157.27      189.13     15.04 o
   4   9   2       48.66       43.65     28.90 o
   5   9   2       77.30       72.26     39.06 o
 -12  10   2        1.03       10.15     24.16 o
 -11  10   2        0.67       37.20     21.49 o
 -10  10   2       19.04       39.87     23.49 o
  -9  10   2      113.10      110.28     13.49 o
  -8  10   2        6.67        0.00     21.64 o
  -7  10   2        1.41       -2.30     20.31 o
  -6  10   2      367.61      379.97     15.93 o
  -5  10   2      152.89      152.97     12.75 o
  -4  10   2       61.58       67.29     10.45 o
  -3  10   2      202.12      231.15     13.41 o
  -2  10   2        3.32        2.30     22.31 o
  -1  10   2      133.60      163.49     12.82 o
   0  10   2        0.60       37.87     21.86 o
   1  10   2        1.12      -13.56     26.75 o
   2  10   2       46.32       67.44     27.64 o
   3  10   2        0.44      -16.01     29.42 o
   4  10   2       19.46       31.42     27.72 o
 -11  11   2       16.89       45.73     28.09 o
 -10  11   2        7.70        0.00     28.76 o
  -9  11   2       94.87      113.84     13.34 o
  -8  11   2       29.69       37.43     25.64 o
  -7  11   2       37.50       35.80     26.83 o
  -6  11   2       19.92       10.01     23.49 o
  -5  11   2       22.64       22.16     19.57 o
  -4  11   2       13.29       41.95     22.46 o
  -3  11   2       44.50       70.26     28.61 o
  -2  11   2       83.89       69.52     12.08 o
  -1  11   2       14.72       -8.15     24.46 o
   0  11   2       48.12       69.15     29.13 o
   1  11   2        8.09      -28.16     28.16 o
   2  11   2       19.67        9.93     31.94 o
 -11  12   2       15.42        6.89     24.46 o
 -10  12   2       51.28       68.11     29.20 o
  -9  12   2       58.92       -3.04     30.83 o
  -8  12   2       24.01       23.42     28.98 o
  -7  12   2      110.73      123.40     14.08 o
  -6  12   2        3.90       16.75     26.53 o
  -5  12   2        9.41       55.44     21.86 o
  -4  12   2        0.17      -11.19     24.01 o
  -3  12   2      308.55      315.79     17.71 o
  -2  12   2       29.49       41.28     27.35 o
  -1  12   2       72.00       71.00     31.94 o
   0  12   2       75.39       99.46     14.08 o
   1  12   2       24.67       58.84     27.87 o
 -10  13   2       39.32       73.22     27.72 o
  -9  13   2        1.58       20.01     29.42 o
  -8  13   2       34.01       51.88     27.12 o
  -7  13   2       52.36       28.46     30.46 o
  -6  13   2       22.48       65.44     24.75 o
  -5  13   2        0.40      -24.90     29.20 o
  -4  13   2       90.77       94.27     14.82 o
  -3  13   2      140.02      163.42     16.16 o
  -2  13   2       37.30       29.94     27.64 o
  -1  13   2      129.23       86.56     39.06 o
  -7  14   2       87.18       97.68     36.91 o
  -6  14   2       31.02       20.75     33.87 o
  -5  14   2       73.50       91.60     15.42 o
  -4  14   2        0.72       -3.48     25.64 o
   3 -14   3       55.04       63.96     30.16 o
   4 -14   3       55.60       27.64     32.02 o
   5 -14   3        9.09        6.82     30.53 o
   6 -14   3        0.00      -31.35     31.35 o
   7 -14   3        5.01      -29.57     29.57 o
   8 -14   3        4.22       10.60     33.05 o
   0 -13   3        2.66      -14.38     35.57 o
   1 -13   3       28.50       54.55     29.72 o
   2 -13   3       34.88        3.26     27.94 o
   3 -13   3       37.45       53.51     24.16 o
   4 -13   3        0.83      -28.61     28.61 o
   5 -13   3        4.51       21.42     22.68 o
   6 -13   3        6.55      -15.42     25.20 o
   7 -13   3       79.02       65.96     31.28 o
   8 -13   3        9.46      -22.68     29.50 o
   9 -13   3       63.29       71.37     34.83 o
  10 -13   3      132.81      142.37     17.71 o
  -1 -12   3        4.16      -27.57     27.57 o
   0 -12   3       91.15       90.05     15.34 o
   1 -12   3       18.34       15.12     26.53 o
   2 -12   3       57.50       60.40     26.83 o
   3 -12   3      215.38      223.08     15.71 o
   4 -12   3       34.09       65.81     26.01 o
   5 -12   3        7.97       -2.74     24.90 o
   6 -12   3        4.02        8.30     15.93 o
   7 -12   3       27.69       48.39     22.97 o
   8 -12   3       15.48        0.00     27.35 o
   9 -12   3       43.28       59.73     30.98 o
  10 -12   3        3.35       10.01     26.53 o
  11 -12   3        0.01       46.47     27.87 o
  -3 -11   3        1.77      -14.08     30.24 o
  -2 -11   3        8.49       42.17     22.68 o
  -1 -11   3        0.45      -25.72     25.72 o
   0 -11   3      121.65      122.80     13.64 o
   1 -11   3      150.24      158.08     14.08 o
   2 -11   3       53.89       35.43     26.53 o
   3 -11   3      500.69      488.62     19.57 o
   4 -11   3       24.61       43.73     22.23 o
   5 -11   3       53.00       43.87     26.68 o
   6 -11   3        8.67       39.87     19.94 o
   7 -11   3       10.55       52.10     21.49 o
   8 -11   3       20.65      -27.42     30.24 o
   9 -11   3      267.81      275.25     17.27 o
  10 -11   3      203.09      179.72     16.82 o
  11 -11   3       65.41       40.32     33.94 o
  -4 -10   3       18.36      -20.53     31.35 o
  -3 -10   3      176.98      197.73     15.93 o
  -2 -10   3      136.60      140.59     14.23 o
  -1 -10   3        8.70      -10.60     27.79 o
   0 -10   3       14.23       -7.34     20.38 o
   1 -10   3      358.78      343.43     16.68 o
   2 -10   3        3.49       30.98     20.53 o
   3 -10   3       27.85        0.00     24.23 o
   4 -10   3        7.16       19.27     17.79 o
   5 -10   3        2.96       10.82     22.46 o
   6 -10   3       55.19       58.25     10.75 o
   7 -10   3        6.37       -9.49     22.01 o
   8 -10   3        0.02      -12.60     20.68 o
   9 -10   3      205.05      204.55     14.97 o
  10 -10   3       51.84       70.41     26.90 o
  11 -10   3      185.50      185.20     17.05 o
  12 -10   3      111.96      130.51     16.23 o
  -5  -9   3      106.08      101.24     15.04 o
  -4  -9   3       48.14       44.62     12.90 o
  -3  -9   3      243.05      243.75     16.45 o
  -2  -9   3        5.13        2.52     24.83 o
  -1  -9   3      279.45      279.03     15.27 o
   0  -9   3      101.25      105.31     11.71 o
   1  -9   3       16.52       18.08     19.34 o
   2  -9   3      519.94      484.99     17.05 o
   3  -9   3     1767.59     1663.80     27.79 o
   4  -9   3      137.14      123.32     11.93 o
   5  -9   3      609.34      563.10     18.08 o
   6  -9   3      390.21      393.38     16.01 o
   7  -9   3      290.84      277.18     14.82 o
   8  -9   3       22.72       39.80     20.53 o
   9  -9   3        2.34       15.27     25.64 o
  10  -9   3       58.68       52.99     27.50 o
  11  -9   3       36.07       15.42     30.90 o
  12  -9   3       18.52       34.02     27.20 o
  -6  -8   3       10.50       16.82     32.83 o
  -5  -8   3       64.77       42.32     30.83 o
  -4  -8   3        1.44       43.36     21.71 o
  -3  -8   3        0.42       -7.34     24.98 o
  -2  -8   3      178.27      172.90     12.75 o
  -1  -8   3      314.00      292.81     14.67 o
   0  -8   3       63.20       74.70      9.49 o
   1  -8   3      116.66      132.73     10.60 o
   2  -8   3      301.65      322.39     13.93 o
   3  -8   3      583.40      515.37     16.08 o
   4  -8   3        1.12       25.05     17.56 o
   5  -8   3      824.45      797.22     19.49 o
   6  -8   3       93.59      100.12     10.45 o
   7  -8   3       32.82       32.02     18.75 o
   8  -8   3      186.53      178.61     13.19 o
   9  -8   3      267.56      273.69     15.64 o
  10  -8   3       53.14       56.25     25.86 o
  11  -8   3      174.13      220.33     16.30 o
  12  -8   3      117.50      136.37     14.75 o
  -7  -7   3       95.06       91.75     37.72 o
  -6  -7   3       14.88       48.47     27.42 o
  -5  -7   3        0.56      -28.01     28.01 o
  -4  -7   3      191.54      178.98     13.64 o
  -3  -7   3      749.47      726.66     21.12 o
  -2  -7   3      233.18      220.78     12.23 o
  -1  -7   3     1302.62     1324.22     24.01 o
   0  -7   3       73.54       79.67      9.86 o
   1  -7   3      794.45      752.16     17.19 o
   2  -7   3      633.15      624.24     15.56 o
   3  -7   3       86.90      100.05      9.41 o
   4  -7   3       94.59       54.32     20.68 o
   5  -7   3        1.78       -1.56     16.08 o
   6  -7   3      335.06      325.57     13.78 o
   7  -7   3      131.47      131.47     11.56 o
   8  -7   3      355.78      334.32     16.01 o
   9  -7   3       75.72       48.62     25.64 o
  10  -7   3        4.02      -10.38     24.09 o
  11  -7   3      188.67      224.04     16.01 o
  12  -7   3       40.74       65.66     24.61 o
  -8  -6   3       84.21       62.48     35.05 o
  -7  -6   3       26.12       21.57     26.31 o
  -6  -6   3        5.91        0.00     24.01 o
  -5  -6   3        3.59       14.30     21.05 o
  -4  -6   3       11.76        0.00     22.38 o
  -3  -6   3      304.93      287.26     13.86 o
  -2  -6   3        0.36       13.12     18.08 o
  -1  -6   3      727.27      694.50     16.75 o
   0  -6   3        2.76      -12.01     18.90 o
   1  -6   3     1102.43     1098.78     18.53 o
   2  -6   3     1813.79     1827.15     22.46 o
   3  -6   3      210.74      211.22     10.08 o
   4  -6   3        0.05       10.38     15.34 o
   5  -6   3     1350.75     1374.55     21.42 o
   6  -6   3        2.41       14.08     18.97 o
   7  -6   3      724.96      718.29     18.16 o
   8  -6   3      605.35      585.85     17.86 o
   9  -6   3        5.85       18.01     19.34 o
  10  -6   3       19.91       48.62     20.90 o
  11  -6   3       21.90       11.56     25.27 o
  12  -6   3       68.13       83.52     33.72 o
  -9  -5   3      111.95      123.91     17.79 o
  -8  -5   3       88.49      112.28     15.34 o
  -7  -5   3      452.83      459.05     20.83 o
  -6  -5   3        6.08       31.50     23.86 o
  -5  -5   3      721.76      674.04     20.01 o
  -4  -5   3      409.43      380.49     15.34 o
  -3  -5   3       73.95       57.66     20.75 o
  -2  -5   3        6.82       -4.22     19.86 o
  -1  -5   3      110.00       93.97      8.45 o
   0  -5   3      384.58      396.27     11.19 o
   1  -5   3        0.04       19.86     13.12 o
   2  -5   3      171.93      188.54      8.67 o
   3  -5   3      241.71      264.13      9.71 o
   4  -5   3       97.37       94.94      7.71 o
   5  -5   3      591.16      531.53     13.86 o
   6  -5   3      555.15      532.49     15.04 o
   7  -5   3      541.13      521.67     16.38 o
   8  -5   3      600.02      575.92     17.42 o
   9  -5   3        3.64        6.67     19.27 o
  10  -5   3        1.77       20.38     20.97 o
  11  -5   3        2.89       34.24     19.79 o
  12  -5   3        0.19      -30.53     30.53 o
  -9  -4   3        2.18       19.79     26.83 o
  -8  -4   3       20.21       69.59     26.53 o
  -7  -4   3        5.86       10.08     22.75 o
  -6  -4   3        0.02      -25.12     25.12 o
  -5  -4   3      142.46      127.03     11.86 o
  -4  -4   3      364.72      411.76     14.16 o
  -3  -4   3      532.61      536.49     14.67 o
  -2  -4   3     1329.00     1428.43     20.01 o
  -1  -4   3      253.73      210.77      9.19 o
   0  -4   3      698.26      711.25     12.67 o
   1  -4   3       68.26       29.20     13.71 o
   2  -4   3     1795.45     1808.40     18.90 o
   3  -4   3      386.45      453.56     11.04 o
   4  -4   3      292.43      345.36     10.23 o
   5  -4   3      877.53      887.49     16.30 o
   6  -4   3        7.30        7.11     16.60 o
   7  -4   3     1059.42     1076.47     21.20 o
   8  -4   3       61.06       52.03     21.42 o
   9  -4   3       44.27       11.19     24.98 o
  10  -4   3       13.20       22.75     22.75 o
  11  -4   3       36.82       37.57     26.68 o
  12  -4   3       15.75        0.00     27.94 o
 -10  -3   3        0.02      -27.79     27.79 o
  -9  -3   3       28.24       67.07     11.41 o
  -8  -3   3       19.54      -24.46     24.46 o
  -7  -3   3      108.38      114.58     12.01 o
  -6  -3   3        9.94        5.85     18.90 o
  -5  -3   3      994.03     1022.52     20.83 o
  -4  -3   3      163.73      193.65     10.82 o
  -3  -3   3     2867.86     2928.74     29.79 o
  -2  -3   3      341.86      381.53     10.67 o
  -1  -3   3     1245.03     1224.47     15.64 o
   0  -3   3      416.48      435.92      9.63 o
   1  -3   3     1449.13     1510.54     15.71 o
   2  -3   3      647.18      642.18     11.12 o
   3  -3   3      720.63      847.02     13.19 o
   4  -3   3      179.32      222.78      8.82 o
   5  -3   3       88.33       98.49      7.93 o
   6  -3   3      170.40      164.97     10.38 o
   7  -3   3     2382.88     2346.07     30.02 o
   8  -3   3      366.05      326.31     14.90 o
   9  -3   3      311.66      298.74     15.42 o
  10  -3   3       22.55       15.49     21.94 o
  11  -3   3       34.12       56.32     25.35 o
  12  -3   3        1.22       -6.74     25.72 o
 -10  -2   3        0.01        0.00     28.61 o
  -9  -2   3        6.08      -31.13     31.13 o
  -8  -2   3       67.84       58.33     28.53 o
  -7  -2   3      212.38      181.13     13.56 o
  -6  -2   3       21.05       16.01     21.57 o
  -5  -2   3     1532.11     1511.43     23.27 o
  -4  -2   3       12.40        4.97     14.82 o
  -3  -2   3        0.14        8.23     13.56 o
  -2  -2   3        0.18        1.70     13.19 o
  -1  -2   3     1139.19     1271.38     14.53 o
   0  -2   3        1.22        7.19     12.23 o
   1  -2   3     5245.18     5025.95     48.54 o
   2  -2   3      998.06     1198.75     13.78 o
   3  -2   3     1474.88     1505.72     16.53 o
   4  -2   3     1697.53     1911.11     20.45 o
   5  -2   3      649.69      637.36     14.23 o
   6  -2   3       11.38      -18.23     18.23 o
   7  -2   3      670.02      632.39     17.56 o
   8  -2   3       23.42        7.93     19.19 o
   9  -2   3       18.24       13.86     23.27 o
  10  -2   3       56.76       72.11     24.90 o
  11  -2   3       35.68       63.81     12.23 o
  12  -2   3        3.19      -31.42     33.65 o
 -11  -1   3      281.37      318.98     20.23 o
 -10  -1   3        0.09        9.63     11.49 o
  -9  -1   3      245.04      259.09     16.30 o
  -8  -1   3        4.92       20.31     19.49 o
  -7  -1   3      234.69      219.52     12.52 o
  -6  -1   3       33.08       40.54     21.12 o
  -5  -1   3       15.66       -5.41     17.64 o
  -4  -1   3      172.94      189.21      9.04 o
  -3  -1   3       69.72       75.52      6.74 o
  -2  -1   3       81.19       74.70      6.30 o
  -1  -1   3       60.24       21.79     14.53 o
   0  -1   3      187.65      207.07      7.11 o
   1  -1   3    10490.24    10071.76     74.78 o
   2  -1   3       29.42       52.40      6.00 o
   3  -1   3        4.51       16.23     12.30 o
   4  -1   3      494.38      560.28     12.38 o
   5  -1   3      459.20      455.27     12.97 o
   6  -1   3      250.32      260.35     12.08 o
   7  -1   3       22.94       45.80     17.42 o
   8  -1   3        7.26      -22.83     22.83 o
   9  -1   3      233.09      228.04     14.97 o
  10  -1   3       40.51        2.82     23.86 o
  11  -1   3       85.88       87.08     14.53 o
 -11   0   3       95.31       94.57     34.68 o
 -10   0   3        5.00        2.82     26.24 o
  -9   0   3      268.00      269.54     15.79 o
  -8   0   3        1.64        2.08     18.75 o
  -7   0   3       52.31       39.43     23.86 o
  -6   0   3      607.21      612.90     16.30 o
  -5   0   3     1654.39     1633.71     21.49 o
  -4   0   3      245.52      254.35      9.34 o
  -3   0   3     2964.11     2880.79     29.13 o
  -2   0   3      370.28      411.62      9.12 o
  -1   0   3     2006.52     1902.37     19.34 o
   0   0   3      638.91      563.62      9.04 o
   1   0   3      215.08      221.82      7.34 o
   2   0   3      348.31      389.38      9.19 o
   3   0   3     1686.32     1833.96     18.97 o
   4   0   3     3547.85     3744.41     36.54 o
   5   0   3        2.52        6.67     15.71 o
   6   0   3       43.36       34.83     18.45 o
   7   0   3      682.69      660.48     18.38 o
   8   0   3       21.39      -13.19     24.09 o
   9   0   3      373.12      352.84     18.08 o
  10   0   3        1.90       29.50     23.57 o
  11   0   3      188.09      188.61     17.12 o
 -12   1   3        0.50      -24.83     36.69 o
 -11   1   3        6.59       52.84     23.86 o
 -10   1   3       78.43       64.92     29.64 o
  -9   1   3        1.11       -7.04     23.94 o
  -8   1   3      376.11      400.87     15.56 o
  -7   1   3       31.92        3.41     23.57 o
  -6   1   3        5.60       -5.71     14.90 o
  -5   1   3       26.03       25.94     17.05 o
  -4   1   3      198.59      248.79      9.04 o
  -3   1   3        7.20       26.98     11.26 o
  -2   1   3       16.39       33.65     12.75 o
  -1   1   3     5274.66     5030.25     46.69 o
   0   1   3     1670.69     1499.50     14.53 o
   1   1   3      328.28      301.49      8.30 o
   2   1   3       62.46       53.36      6.30 o
   3   1   3     2797.75     2934.30     29.50 o
   4   1   3      326.94      342.17     11.12 o
   5   1   3      732.37      720.88     16.68 o
   6   1   3      105.10       67.00     25.05 o
   7   1   3      463.45      440.15     16.82 o
   8   1   3       81.86       54.25     27.64 o
   9   1   3       17.39       30.02     22.01 o
  10   1   3        4.43        0.00     29.72 o
 -12   2   3      255.38      255.91     19.57 o
 -11   2   3      189.36      213.52     15.64 o
 -10   2   3       54.06       78.04     26.24 o
  -9   2   3      375.68      403.61     16.97 o
  -8   2   3        0.01      -15.42     21.94 o
  -7   2   3      377.44      391.61     14.45 o
  -6   2   3     1312.24     1388.18     21.20 o
  -5   2   3        0.02       -3.48     13.64 o
  -4   2   3     1763.20     1952.91     20.45 o
  -3   2   3     2046.36     2153.24     21.71 o
  -2   2   3       28.88       18.31     13.34 o
  -1   2   3     2392.64     2359.93     23.64 o
   0   2   3     3433.58     3421.21     35.20 o
   1   2   3      312.74      311.49      8.82 o
   2   2   3      168.42      153.11      7.71 o
   3   2   3        1.21      -13.71     15.34 o
   4   2   3      539.21      550.06     14.23 o
   5   2   3     1433.51     1422.27     23.27 o
   6   2   3      107.02       86.41     10.89 o
   7   2   3      189.93      196.02     13.12 o
   8   2   3       57.16       38.24     28.31 o
   9   2   3       85.60       79.23     30.90 o
  10   2   3        7.96      -23.42     24.38 o
 -12   3   3       16.47       49.65     30.90 o
 -11   3   3       78.11       75.52     28.76 o
 -10   3   3      176.24      148.15     14.67 o
  -9   3   3        1.15       -8.75     19.57 o
  -8   3   3      716.59      662.19     18.31 o
  -7   3   3      635.65      658.48     16.68 o
  -6   3   3      221.48      214.78     10.67 o
  -5   3   3       62.13       64.40      8.00 o
  -4   3   3      353.33      346.17     10.38 o
  -3   3   3      675.34      532.57     11.19 o
  -2   3   3      335.63      355.88      9.26 o
  -1   3   3      127.10      107.17      6.89 o
   0   3   3       10.68       23.42     12.75 o
   1   3   3      317.66      311.42      9.41 o
   2   3   3      111.79      123.32      8.15 o
   3   3   3      495.07      504.03     13.34 o
   4   3   3      377.64      365.59     13.34 o
   5   3   3       30.67       35.87     20.31 o
   6   3   3       62.64       41.72     23.57 o
   7   3   3       15.26        7.26     24.01 o
   8   3   3        8.33       11.12     23.20 o
   9   3   3        0.83        9.49     27.42 o
 -12   4   3       25.83       32.46     31.42 o
 -11   4   3        4.76       17.12     19.71 o
 -10   4   3       16.87       19.94     21.42 o
  -9   4   3      721.56      691.61     20.31 o
  -8   4   3       29.91       15.12     20.90 o
  -7   4   3      114.15      112.35     10.01 o
  -6   4   3       14.18      -18.16     18.16 o
  -5   4   3       17.60       19.57     15.19 o
  -4   4   3       45.00       20.45     15.86 o
  -3   4   3        3.12        0.00     13.71 o
  -2   4   3     1340.76     1370.10     17.05 o
  -1   4   3      531.81      501.51     11.64 o
   0   4   3        0.24       13.34     12.90 o
   1   4   3       23.71       29.79      6.89 o
   2   4   3     1540.34     1575.98     21.79 o
   3   4   3     1092.90     1076.47     19.86 o
   4   4   3      211.76      209.51     12.01 o
   5   4   3     1314.87     1345.64     25.64 o
   6   4   3        2.73       13.86     18.82 o
   7   4   3      536.66      568.06     21.49 o
   8   4   3       52.32       69.66     27.57 o
   9   4   3       37.12       27.42     32.91 o
 -12   5   3       32.47       28.83     26.61 o
 -11   5   3      108.18       80.34     13.78 o
 -10   5   3       26.98       42.24     23.49 o
  -9   5   3      204.54      200.99     13.78 o
  -8   5   3      166.47      156.38     12.08 o
  -7   5   3      971.97      983.98     20.68 o
  -6   5   3       18.40       10.38     18.23 o
  -5   5   3      306.50      312.68     11.49 o
  -4   5   3      210.07      229.97      9.71 o
  -3   5   3     1153.51     1176.22     17.71 o
  -2   5   3      489.07      445.26     11.78 o
  -1   5   3      381.53      401.46     11.26 o
   0   5   3        2.93       35.94     12.45 o
   1   5   3      111.76       97.16      9.19 o
   2   5   3        8.63      -18.68     18.68 o
   3   5   3       40.08       27.72     18.31 o
   4   5   3      850.05      764.83     20.53 o
   5   5   3       30.34       36.17     20.45 o
   6   5   3      205.04      204.47     14.45 o
   7   5   3       39.73       76.04     26.16 o
   8   5   3        0.00       52.92     20.90 o
 -12   6   3       73.84       70.48     33.94 o
 -11   6   3      146.01      160.97     14.08 o
 -10   6   3       14.17       55.73     21.20 o
  -9   6   3       36.38        0.00     24.53 o
  -8   6   3      755.75      738.08     19.94 o
  -7   6   3      150.67      148.82     11.49 o
  -6   6   3      453.88      464.23     14.67 o
  -5   6   3       58.26       46.32     18.53 o
  -4   6   3       24.55       -4.08     18.01 o
  -3   6   3       93.85      100.72      9.26 o
  -2   6   3     1012.16     1002.88     18.01 o
  -1   6   3     2342.72     2332.73     26.83 o
   0   6   3      629.11      599.56     15.12 o
   1   6   3     2230.81     2228.16     28.31 o
   2   6   3        8.53      -10.60     18.38 o
   3   6   3      198.91      196.10     12.60 o
   4   6   3        2.13       24.68     22.53 o
   5   6   3       23.79       32.98     24.16 o
   6   6   3       24.51        8.60     23.79 o
   7   6   3       82.52       90.27     31.28 o
 -12   7   3       15.94      -34.17     34.17 o
 -11   7   3       90.39       82.63     12.97 o
 -10   7   3      120.11      125.77     13.49 o
  -9   7   3       54.19       65.14     23.27 o
  -8   7   3        0.50      -10.45     17.12 o
  -7   7   3      208.18      222.78     12.75 o
  -6   7   3      150.20      134.36     10.97 o
  -5   7   3      403.20      404.43     14.30 o
  -4   7   3       51.39       42.02      9.04 o
  -3   7   3        2.07       -3.04     18.16 o
  -2   7   3       45.56       53.14      8.45 o
  -1   7   3        8.56        1.56     20.23 o
   0   7   3       13.44       35.65     19.27 o
   1   7   3       18.78       11.12     16.38 o
   2   7   3        0.26       14.30     21.94 o
   3   7   3       19.48       20.45     21.94 o
   4   7   3       71.64       92.42     12.23 o
   5   7   3       80.72       76.78     29.94 o
   6   7   3       59.84       22.23     31.35 o
 -12   8   3        1.73      -19.94     30.39 o
 -11   8   3       36.05      -17.93     31.05 o
 -10   8   3        1.98      -21.57     23.49 o
  -9   8   3       23.52       29.27     22.38 o
  -8   8   3      429.25      437.78     17.42 o
  -7   8   3      246.08      244.42     13.78 o
  -6   8   3      610.28      617.27     18.38 o
  -5   8   3      574.90      591.78     17.56 o
  -4   8   3       57.52       36.98     25.35 o
  -3   8   3      909.69      866.29     19.86 o
  -2   8   3       15.26       35.35     15.79 o
  -1   8   3        0.59       38.83     19.49 o
   0   8   3        0.35      -19.86     19.86 o
   1   8   3      511.03      495.14     17.64 o
   2   8   3        0.43       30.46     16.38 o
   3   8   3       44.97       12.90     28.16 o
   4   8   3        1.65        2.89     23.42 o
   5   8   3       31.37       12.67     29.79 o
   6   8   3        0.12      -14.08     33.79 o
 -12   9   3       45.72       90.12     14.08 o
 -11   9   3      113.06      132.21     14.23 o
 -10   9   3       21.70      -19.79     26.68 o
  -9   9   3       33.61        2.59     25.57 o
  -8   9   3       20.81       -2.37     25.94 o
  -7   9   3        8.46      -23.20     23.20 o
  -6   9   3       26.14       -6.30     21.64 o
  -5   9   3       32.06       16.30     22.53 o
  -4   9   3        8.04        9.86     18.60 o
  -3   9   3       18.36       37.72     15.49 o
  -2   9   3      277.34      263.17     13.71 o
  -1   9   3       69.90       59.81     25.49 o
   0   9   3      170.78      157.86     13.71 o
   1   9   3      261.22      269.25     15.86 o
   2   9   3        6.62       10.67     18.08 o
   3   9   3       80.68      106.35     13.12 o
   4   9   3        2.40      -32.31     32.31 o
 -12  10   3       63.27       92.05     31.65 o
 -11  10   3       10.60       -3.26     28.53 o
 -10  10   3       13.92       -6.00     28.09 o
  -9  10   3       26.13       13.78     27.72 o
  -8  10   3       40.30       36.09     25.57 o
  -7  10   3       21.72       -9.78     23.42 o
  -6  10   3      366.03      356.85     16.82 o
  -5  10   3      119.14      110.80     12.30 o
  -4  10   3      126.80      126.80     11.93 o
  -3  10   3       89.19       81.75     27.79 o
  -2  10   3       13.41       11.71     23.49 o
  -1  10   3      227.84      219.22     14.45 o
   0  10   3        3.30        5.19     21.49 o
   1  10   3        3.34      -30.39     30.39 o
   2  10   3        0.25       -6.08     21.79 o
   3  10   3        0.46       -6.60     22.31 o
 -11  11   3       41.32       42.47     14.01 o
 -10  11   3       44.49       34.83     28.90 o
  -9  11   3        7.85      -27.57     27.57 o
  -8  11   3      232.67      246.94     16.01 o
  -7  11   3       46.87       13.49     30.09 o
  -6  11   3      144.53      140.22     13.56 o
  -5  11   3       27.68       58.25     21.34 o
  -4  11   3      300.64      308.01     16.53 o
  -3  11   3       34.95       51.66     22.23 o
  -2  11   3       60.13        8.00     27.35 o
  -1  11   3        0.02      -14.01     21.79 o
   0  11   3      108.16       91.75     34.17 o
   1  11   3       62.68       85.38     29.50 o
   2  11   3       13.25      -10.23     30.61 o
 -10  12   3       62.19       61.07     29.94 o
  -9  12   3      148.70      152.37     15.79 o
  -8  12   3       40.89       18.45     29.20 o
  -7  12   3      157.64      167.64     15.04 o
  -6  12   3       52.63        8.60     33.94 o
  -5  12   3       39.48       -5.71     28.38 o
  -4  12   3        1.49      -14.30     24.46 o
  -3  12   3       11.13        0.00     26.83 o
  -2  12   3        1.07       12.08     25.27 o
  -1  12   3        6.41      -18.97     32.91 o
   0  12   3        5.47       -6.67     25.42 o
  -9  13   3        2.88       52.32     27.64 o
  -8  13   3        7.87       -6.60     28.83 o
  -7  13   3       34.10       25.79     32.91 o
  -6  13   3      192.80      195.95     16.60 o
  -5  13   3       27.71       57.21     24.61 o
  -4  13   3      143.47      174.24     16.23 o
  -3  13   3      136.42      169.05     15.42 o
  -2  13   3      154.83      105.46     42.61 o
   3 -14   4       14.54       21.49     30.46 o
   4 -14   4       16.14       56.25     31.79 o
   5 -14   4        4.67        6.97     26.01 o
   6 -14   4        0.04        3.48     29.79 o
   7 -14   4        4.70       49.43     24.98 o
   8 -14   4        4.75       39.65     30.39 o
   1 -13   4        1.24       -3.48     29.05 o
   2 -13   4       31.89       49.58     24.98 o
   3 -13   4       19.54        0.00     31.42 o
   4 -13   4        3.02      -31.20     31.20 o
   5 -13   4        9.33        9.41     32.98 o
   6 -13   4        4.11       31.50     21.34 o
   7 -13   4      131.35      149.41     15.49 o
   8 -13   4       10.17       -3.34     31.20 o
   9 -13   4      143.68      135.85     16.16 o
  -1 -12   4       14.64       10.30     28.53 o
   0 -12   4       32.10       48.39     32.09 o
   1 -12   4       58.79       76.56     26.16 o
   2 -12   4        8.18       46.99     22.38 o
   3 -12   4       21.42       37.06     24.38 o
   4 -12   4        0.00       16.82     19.49 o
   5 -12   4       63.62       30.83     24.61 o
   6 -12   4       17.69        8.52     25.57 o
   7 -12   4       74.42       73.52     13.27 o
   8 -12   4        2.01       39.50     24.83 o
   9 -12   4       45.22       83.08     27.50 o
  10 -12   4       31.24       54.32     31.87 o
  -3 -11   4        2.46        0.00     22.97 o
  -2 -11   4        3.87        3.26     25.57 o
  -1 -11   4       22.04       60.99     26.24 o
   0 -11   4       26.60       25.72     25.72 o
   1 -11   4      295.82      310.53     17.64 o
   2 -11   4        0.10       15.56     22.01 o
   3 -11   4      322.61      333.21     17.12 o
   4 -11   4        0.10      -19.94     20.90 o
   5 -11   4       23.22       12.52     24.38 o
   6 -11   4       10.54       23.05     23.86 o
   7 -11   4        1.19      -27.50     27.50 o
   8 -11   4       20.51       14.01     26.38 o
   9 -11   4       62.75       44.62     27.72 o
  10 -11   4       69.15       73.37     34.83 o
  11 -11   4       47.11       58.70     30.31 o
  -4 -10   4        1.00      -20.75     29.35 o
  -3 -10   4      113.93       69.59     34.39 o
  -2 -10   4       11.74       52.32     25.72 o
  -1 -10   4        5.38      -26.09     26.09 o
   0 -10   4        5.32      -24.09     24.09 o
   1 -10   4        2.17       -4.74     23.05 o
   2 -10   4        9.15       -4.52     24.09 o
   3 -10   4        0.35       -6.67     21.42 o
   4 -10   4        0.07       13.27     17.93 o
   5 -10   4        0.06        0.00     20.53 o
   6 -10   4      128.55      140.22     11.93 o
   7 -10   4       41.32       38.83     24.31 o
   8 -10   4      231.00      213.59     14.53 o
   9 -10   4      664.13      647.73     22.75 o
  10 -10   4        0.65       45.43     26.24 o
  11 -10   4       60.87       29.72     33.79 o
  12 -10   4        8.88       36.09     34.98 o
  -5  -9   4       61.84       40.91     32.31 o
  -4  -9   4      128.91       71.07     34.54 o
  -3  -9   4      109.79      106.72     14.16 o
  -2  -9   4        5.78      -24.46     24.46 o
  -1  -9   4      182.28      195.43     14.30 o
   0  -9   4      108.34       98.35     12.01 o
   1  -9   4      275.44      252.42     14.30 o
   2  -9   4       44.42       43.80     10.23 o
   3  -9   4     1606.30     1526.85     27.20 o
   4  -9   4       37.14       60.62     23.57 o
   5  -9   4      506.57      523.82     16.82 o
   6  -9   4       33.76      -14.67     24.01 o
   7  -9   4       63.98       87.08     10.67 o
   8  -9   4      112.02      100.64     12.23 o
   9  -9   4       44.16       49.95     24.23 o
  10  -9   4       32.03       31.72     28.09 o
  11  -9   4        2.02       15.86     25.64 o
  12  -9   4       28.92        0.00     32.09 o
  -6  -8   4        2.47       -3.41     29.79 o
  -5  -8   4        2.86       24.46     22.90 o
  -4  -8   4       89.19      101.76     11.93 o
  -3  -8   4        1.03       29.79     21.05 o
  -2  -8   4      234.87      222.78     14.53 o
  -1  -8   4       16.28      -10.30     21.49 o
   0  -8   4       15.43      -15.27     21.27 o
   1  -8   4      182.83      201.06     11.78 o
   2  -8   4      515.32      505.44     16.45 o
   3  -8   4      534.05      583.78     16.68 o
   4  -8   4       64.65       72.41      9.41 o
   5  -8   4      563.38      509.15     16.23 o
   6  -8   4       21.91       30.61     17.93 o
   7  -8   4      472.75      466.31     16.97 o
   8  -8   4        0.06      -11.34     21.64 o
   9  -8   4      169.64      167.79     13.93 o
  10  -8   4       10.06       -2.74     27.05 o
  11  -8   4      290.20      313.64     18.90 o
  12  -8   4      108.50       67.52     29.05 o
  -7  -7   4       73.60       30.90     38.09 o
  -6  -7   4        6.58        9.19     26.53 o
  -5  -7   4       33.41       27.35     27.35 o
  -4  -7   4      170.07      189.87     13.86 o
  -3  -7   4      400.19      413.10     17.12 o
  -2  -7   4      300.19      293.85     14.38 o
  -1  -7   4      857.16      870.51     20.83 o
   0  -7   4      874.83      808.41     19.12 o
   1  -7   4      294.89      316.09     12.90 o
   2  -7   4      693.75      679.90     16.97 o
   3  -7   4       22.32       40.32     18.08 o
   4  -7   4       57.23       57.21      8.75 o
   5  -7   4       21.64       37.50     18.23 o
   6  -7   4      251.51      255.98     12.75 o
   7  -7   4       43.58       36.91     20.83 o
   8  -7   4      226.94      204.18     13.86 o
   9  -7   4       74.69       48.25     25.27 o
  10  -7   4       13.27       56.77     21.42 o
  11  -7   4      149.02      166.31     15.27 o
  12  -7   4        5.69      -10.01     26.46 o
  -8  -6   4       22.20       28.01     32.53 o
  -7  -6   4       17.16        9.34     26.98 o
  -6  -6   4        1.50        0.00     27.87 o
  -5  -6   4       21.32       58.62     20.75 o
  -4  -6   4       41.63       66.92     24.31 o
  -3  -6   4       52.37       36.39     22.09 o
  -2  -6   4      370.10      370.11     14.53 o
  -1  -6   4      416.25      387.53     14.16 o
   0  -6   4       30.71       39.35     17.79 o
   1  -6   4      107.71      113.61      9.04 o
   2  -6   4     2574.25     2532.02     27.20 o
   3  -6   4      838.00      890.38     17.19 o
   4  -6   4      476.91      486.02     13.78 o
   5  -6   4     1314.09     1432.50     22.53 o
   6  -6   4       10.29       13.19     17.79 o
   7  -6   4       28.46       46.17     24.01 o
   8  -6   4      211.53      208.11     13.04 o
   9  -6   4       19.42       44.69     21.71 o
  10  -6   4       63.51       70.70     28.31 o
  11  -6   4        1.10       29.57     25.79 o
  12  -6   4      220.90      211.74     18.75 o
  -8  -5   4       78.18      110.43     15.19 o
  -7  -5   4      396.03      421.25     19.12 o
  -6  -5   4       37.30       -2.52     25.72 o
  -5  -5   4      416.55      370.85     16.45 o
  -4  -5   4       62.77       51.51     23.12 o
  -3  -5   4       36.44       26.75     22.68 o
  -2  -5   4       52.53       58.92      8.67 o
  -1  -5   4      136.01      121.10      8.89 o
   0  -5   4       75.70       70.48      7.71 o
   1  -5   4      214.39      234.04      9.71 o
   2  -5   4       13.43       27.87     12.52 o
   3  -5   4      218.06      233.90      9.78 o
   4  -5   4        2.07      -14.97     14.97 o
   5  -5   4      657.09      660.70     15.79 o
   6  -5   4      537.87      534.49     15.12 o
   7  -5   4      220.23      224.63     12.90 o
   8  -5   4       24.87       30.61     22.60 o
   9  -5   4        8.58       18.31     23.35 o
  10  -5   4       51.38       67.89     11.93 o
  11  -5   4      130.27      109.76     13.86 o
  12  -5   4       11.20        6.74     28.83 o
  -9  -4   4       15.44       40.09     28.31 o
  -8  -4   4      104.47       73.52     34.68 o
  -7  -4   4        7.89       30.90     22.75 o
  -6  -4   4        6.07      -11.19     22.75 o
  -5  -4   4      117.53       77.82     25.94 o
  -4  -4   4      105.75       87.60     10.23 o
  -3  -4   4      779.37      812.34     17.71 o
  -2  -4   4       45.27       48.77      8.00 o
  -1  -4   4      628.61      563.99     13.12 o
   0  -4   4       10.73       17.12     13.49 o
   1  -4   4        6.79      -10.52     14.30 o
   2  -4   4      350.73      363.74     10.30 o
   3  -4   4        7.52       25.94     13.49 o
   4  -4   4      154.14      150.45      8.75 o
   5  -4   4     1509.83     1619.48     22.23 o
   6  -4   4       84.69       89.60      9.26 o
   7  -4   4        6.71       31.72     19.79 o
   8  -4   4        0.63       -8.00     17.86 o
   9  -4   4       14.73        0.00     21.12 o
  10  -4   4       30.13       33.79     10.89 o
  11  -4   4      126.06       97.53     15.42 o
  12  -4   4      159.65      157.64     16.45 o
 -10  -3   4       24.00       49.14     28.98 o
  -9  -3   4      167.45      203.44     16.82 o
  -8  -3   4       48.43       47.58     12.01 o
  -7  -3   4      390.86      424.58     18.08 o
  -6  -3   4        2.33       16.23     18.16 o
  -5  -3   4      719.47      724.29     18.45 o
  -4  -3   4      222.08      201.95     11.56 o
  -3  -3   4      524.29      525.82     14.01 o
  -2  -3   4      374.01      396.50     10.97 o
  -1  -3   4      245.80      243.38      8.89 o
   0  -3   4       65.92       45.28      6.52 o
   1  -3   4     1384.39     1438.06     16.53 o
   2  -3   4      603.02      677.31     12.15 o
   3  -3   4        0.52       10.52     12.38 o
   4  -3   4     1813.59     1919.19     22.01 o
   5  -3   4      405.28      438.30     12.90 o
   6  -3   4      497.98      505.96     14.90 o
   7  -3   4      255.07      239.68     12.67 o
   8  -3   4      106.70      106.72     11.12 o
   9  -3   4      283.87      283.03     15.64 o
  10  -3   4       48.66       67.52     25.72 o
  11  -3   4       21.85       43.21     24.31 o
  12  -3   4        3.85        3.48     25.94 o
 -10  -2   4      126.86       98.49     39.35 o
  -9  -2   4      155.75      175.20     14.53 o
  -8  -2   4      362.55      339.95     17.42 o
  -7  -2   4      308.41      315.42     15.34 o
  -6  -2   4      651.21      603.64     18.08 o
  -5  -2   4     1021.64      993.24     20.16 o
  -4  -2   4       12.12      -14.60     17.86 o
  -3  -2   4       67.18       73.74      7.34 o
  -2  -2   4       50.50       66.03      6.67 o
  -1  -2   4     1090.78     1057.94     14.30 o
   0  -2   4     3773.40     4290.46     44.54 o
   1  -2   4     1130.55     1060.24     13.71 o
   2  -2   4      356.44      376.56      9.49 o
   3  -2   4      738.97      716.95     13.12 o
   4  -2   4     1152.86     1204.68     17.71 o
   5  -2   4        6.60        0.00     15.04 o
   6  -2   4      340.54      320.83     12.90 o
   7  -2   4      187.89      168.53     11.86 o
   8  -2   4      155.18      155.26     12.15 o
   9  -2   4       41.50       48.02     10.45 o
  10  -2   4       57.85       50.25     29.05 o
  11  -2   4        8.93       -3.19     28.01 o
 -11  -1   4       36.41       59.66     31.94 o
 -10  -1   4       34.81       52.40     31.87 o
  -9  -1   4      126.17       56.40     30.53 o
  -8  -1   4       29.99       11.64     24.01 o
  -7  -1   4       95.57       76.93     10.52 o
  -6  -1   4      509.26      505.66     15.86 o
  -5  -1   4       12.74       32.91     20.97 o
  -4  -1   4       12.27       19.12     17.49 o
  -3  -1   4       33.91       48.69      6.60 o
  -2  -1   4       10.85        8.30     11.93 o
  -1  -1   4      456.72      476.98     10.08 o
   0  -1   4      156.07      144.52      6.74 o
   1  -1   4     1174.30     1127.53     13.71 o
   2  -1   4      739.38      812.34     12.60 o
   3  -1   4      498.27      450.97     10.89 o
   4  -1   4      107.61       98.64      8.37 o
   5  -1   4       16.67       -6.74     16.53 o
   6  -1   4       53.94       46.25     21.34 o
   7  -1   4       79.81       97.90     10.15 o
   8  -1   4       30.63       43.36      9.86 o
   9  -1   4      383.02      396.35     17.42 o
  10  -1   4       35.36        0.00     26.75 o
  11  -1   4        8.95       23.72     25.12 o
 -11   0   4       34.04       43.28     34.76 o
 -10   0   4        6.77       11.64     28.24 o
  -9   0   4       19.01       30.39     22.38 o
  -8   0   4      107.59       67.59     26.83 o
  -7   0   4      537.07      494.10     17.12 o
  -6   0   4      289.14      286.74     13.04 o
  -5   0   4     1648.21     1750.22     23.05 o
  -4   0   4      259.99      266.73     10.01 o
  -3   0   4     2432.11     2485.63     24.90 o
  -2   0   4        4.54        0.74     13.86 o
  -1   0   4      967.69      954.33     12.75 o
   0   0   4      911.73      937.14     12.45 o
   1   0   4       19.33       27.12      5.63 o
   2   0   4     1456.47     1492.09     16.82 o
   3   0   4        4.46       18.23     12.90 o
   4   0   4      746.01      782.99     15.34 o
   5   0   4        0.92      -16.82     16.82 o
   6   0   4        2.32      -16.97     17.79 o
   7   0   4      464.36      481.65     16.60 o
   8   0   4      223.93      216.78     13.93 o
   9   0   4      274.73      298.82     16.90 o
  10   0   4        7.03      -29.20     29.20 o
  11   0   4       87.75       71.15     35.20 o
 -12   1   4        5.17       -3.63     30.46 o
 -11   1   4        1.45       12.75     26.61 o
 -10   1   4       11.69       24.98     22.09 o
  -9   1   4        5.62       36.17     23.20 o
  -8   1   4        0.52       14.53     20.45 o
  -7   1   4        0.14      -19.49     19.49 o
  -6   1   4      103.03       87.60      8.89 o
  -5   1   4      141.34      157.78      9.26 o
  -4   1   4       26.37       21.12     14.01 o
  -3   1   4      446.07      465.12     10.82 o
  -2   1   4     1323.79     1539.82     16.38 o
  -1   1   4      930.06      940.77     12.82 o
   0   1   4        3.50       17.86     12.67 o
   1   1   4      359.47      439.70      9.86 o
   2   1   4     1972.36     2010.87     20.45 o
   3   1   4      153.24      191.50      8.82 o
   4   1   4       17.52        9.26     16.53 o
   5   1   4      300.36      282.22     12.38 o
   6   1   4       26.71       49.65     20.90 o
   7   1   4      160.05      146.67     13.27 o
   8   1   4       11.66      -22.38     24.75 o
   9   1   4       26.02        8.75     30.61 o
  10   1   4       22.47       49.80     30.98 o
 -12   2   4      132.74      142.15     16.30 o
 -11   2   4       42.25       24.53     29.42 o
 -10   2   4      225.80      216.26     15.56 o
  -9   2   4      953.99      900.83     23.79 o
  -8   2   4       16.23       41.95     18.60 o
  -7   2   4        0.29       34.24     16.97 o
  -6   2   4      422.70      415.54     13.41 o
  -5   2   4      314.55      328.54     11.56 o
  -4   2   4      373.89      446.60     11.49 o
  -3   2   4      646.14      671.15     12.52 o
  -2   2   4     1085.64     1147.77     14.90 o
  -1   2   4       27.29       29.13     12.97 o
   0   2   4     1766.14     1846.04     18.38 o
   1   2   4       62.49       40.39      6.74 o
   2   2   4      484.21      442.15     11.49 o
   3   2   4      365.55      365.96     12.23 o
   4   2   4      344.96      358.63     13.19 o
   5   2   4      456.83      477.72     16.01 o
   6   2   4        2.27      -14.08     18.31 o
   7   2   4       16.78      -13.93     24.16 o
   8   2   4      325.23      357.44     17.71 o
   9   2   4       74.91       77.30     14.38 o
  10   2   4        0.39       10.60     30.68 o
 -12   3   4        6.36       27.12     27.94 o
 -11   3   4        0.02      -14.90     27.50 o
 -10   3   4      197.32      180.54     15.42 o
  -9   3   4        4.17       40.76     18.38 o
  -8   3   4       27.98       27.42     17.56 o
  -7   3   4      158.34      164.08     11.64 o
  -6   3   4      403.38      430.22     13.64 o
  -5   3   4      155.45      148.59      8.75 o
  -4   3   4      934.59      946.33     15.86 o
  -3   3   4      152.88      128.06      7.71 o
  -2   3   4      655.34      642.47     12.38 o
  -1   3   4      184.16      260.95      8.97 o
   0   3   4      604.59      668.93     13.04 o
   1   3   4       81.03       83.82      7.34 o
   2   3   4       78.71       85.52      8.15 o
   3   3   4      541.65      510.70     14.45 o
   4   3   4      366.74      355.96     13.71 o
   5   3   4      121.59      124.51     10.89 o
   6   3   4       27.23       -2.22     24.16 o
   7   3   4        5.04        7.78     21.49 o
   8   3   4       40.43       17.71     29.87 o
   9   3   4      132.05      137.03     16.16 o
 -12   4   4       27.06       16.60     32.39 o
 -11   4   4       17.00       29.20     23.42 o
 -10   4   4       31.33        5.11     26.16 o
  -9   4   4      296.22      319.20     15.12 o
  -8   4   4        0.24       13.71     17.42 o
  -7   4   4       97.93      122.06     10.08 o
  -6   4   4       60.62       26.90     18.68 o
  -5   4   4       58.34       72.93      8.00 o
  -4   4   4      223.16      219.74      9.49 o
  -3   4   4      559.27      604.53     13.19 o
  -2   4   4     1383.49     1360.54     18.31 o
  -1   4   4      114.65      103.83      7.78 o
   0   4   4       91.67       86.27      7.56 o
   1   4   4     1390.55     1313.63     19.71 o
   2   4   4      807.34      796.55     16.97 o
   3   4   4      467.49      434.74     14.45 o
   4   4   4      461.43      440.82     15.56 o
   5   4   4      902.38      860.88     22.38 o
   6   4   4       48.84       12.45     27.12 o
   7   4   4      190.48      186.98     16.30 o
   8   4   4       64.06       83.60     14.16 o
 -12   5   4       30.49       29.50     28.38 o
 -11   5   4       41.33       43.58     26.16 o
 -10   5   4      693.48      668.19     21.34 o
  -9   5   4       42.90       22.60     21.94 o
  -8   5   4      262.64      270.80     14.08 o
  -7   5   4      124.64      125.92     11.19 o
  -6   5   4        6.07       -4.74     18.31 o
  -5   5   4       36.56       31.28     18.97 o
  -4   5   4      361.83      389.97     12.30 o
  -3   5   4     2455.96     2523.42     26.53 o
  -2   5   4        0.28       11.12     15.27 o
  -1   5   4       76.05       56.40     18.82 o
   0   5   4      342.33      339.43     12.08 o
   1   5   4      103.71      106.13      9.63 o
   2   5   4      679.62      652.92     17.34 o
   3   5   4        4.84       18.60     18.01 o
   4   5   4     1026.78     1009.40     22.90 o
   5   5   4        0.17      -12.15     26.68 o
   6   5   4      204.31      186.09     15.19 o
   7   5   4      134.98      148.22     15.27 o
   8   5   4        0.00      -33.05     33.05 o
 -12   6   4       41.36       49.21     32.68 o
 -11   6   4        9.55       23.42     27.12 o
 -10   6   4      194.06      172.61     13.93 o
  -9   6   4        5.73       32.39     18.23 o
  -8   6   4     1211.35     1196.98     24.83 o
  -7   6   4      327.64      306.97     14.23 o
  -6   6   4      719.43      676.42     17.93 o
  -5   6   4      347.93      336.17     13.19 o
  -4   6   4      494.73      493.95     13.86 o
  -3   6   4      189.52      199.66     11.04 o
  -2   6   4      499.28      522.63     14.53 o
  -1   6   4      324.40      306.08     12.52 o
   0   6   4      687.96      650.11     16.75 o
   1   6   4      805.60      812.78     19.49 o
   2   6   4        0.87      -18.97     19.86 o
   3   6   4        1.57        8.45     18.45 o
   4   6   4       18.41       16.90     26.53 o
   5   6   4       52.17       56.99     28.61 o
   6   6   4        8.32       36.61     24.75 o
   7   6   4      120.53       92.34     36.02 o
 -12   7   4        3.15      -26.53     31.13 o
 -11   7   4       33.04       83.23     31.50 o
 -10   7   4       54.47       56.55     11.86 o
  -9   7   4       67.50       64.77     22.38 o
  -8   7   4        1.14      -19.05     19.05 o
  -7   7   4       44.54       46.39     10.23 o
  -6   7   4        2.85      -12.82     22.38 o
  -5   7   4        8.80      -19.34     19.34 o
  -4   7   4      131.56      115.02     10.23 o
  -3   7   4      241.05      228.86     11.93 o
  -2   7   4        2.09        6.52     16.90 o
  -1   7   4        0.57       -5.11     18.97 o
   0   7   4      435.65      417.17     14.75 o
   1   7   4       14.67        2.00     20.08 o
   2   7   4       62.44       52.10     23.20 o
   3   7   4       34.20       26.90     23.79 o
   4   7   4      326.00      321.27     17.34 o
   5   7   4       97.81       42.39     32.61 o
   6   7   4       71.63       54.03     34.76 o
 -12   8   4       24.44      -33.79     35.43 o
 -11   8   4        8.05       12.23     28.68 o
 -10   8   4       43.77       30.46     25.20 o
  -9   8   4        3.63      -12.60     24.90 o
  -8   8   4      294.92      305.86     15.79 o
  -7   8   4       18.67       21.42     23.27 o
  -6   8   4     1082.05     1050.23     23.64 o
  -5   8   4      732.45      753.05     19.79 o
  -4   8   4       69.11       70.92     10.23 o
  -3   8   4      100.71       85.60     10.30 o
  -2   8   4      163.10      161.93     11.64 o
  -1   8   4       45.92       51.29     23.35 o
   0   8   4      252.07      239.82     14.01 o
   1   8   4      147.28      149.19     13.49 o
   2   8   4       48.27       47.80     26.98 o
   3   8   4        0.15       16.60     22.46 o
   4   8   4       42.87        6.08     32.02 o
   5   8   4       13.70       -6.74     29.42 o
 -12   9   4       86.92       62.62     32.98 o
 -11   9   4       65.17       34.91     26.75 o
 -10   9   4       13.46      -25.05     25.05 o
  -9   9   4        4.70       45.50     18.38 o
  -8   9   4      140.39      125.77     13.12 o
  -7   9   4       66.51       44.32     26.31 o
  -6   9   4      170.61      191.36     13.12 o
  -5   9   4       37.93       36.39      9.71 o
  -4   9   4       37.72       35.50     21.64 o
  -3   9   4        4.93       18.97     18.23 o
  -2   9   4       47.31       71.44     24.01 o
  -1   9   4        7.53       18.08     21.71 o
   0   9   4      221.15      223.67     15.12 o
   1   9   4      118.68      130.88     13.49 o
   2   9   4       19.61      -11.41     27.35 o
   3   9   4       46.32       65.37     12.82 o
   4   9   4        0.02      -32.02     32.02 o
 -12  10   4       92.51       79.30     28.83 o
 -11  10   4       38.20       76.63     28.09 o
 -10  10   4        0.61      -15.42     24.09 o
  -9  10   4       15.96       28.68     24.98 o
  -8  10   4        6.64        2.67     25.64 o
  -7  10   4       49.48       49.80     10.89 o
  -6  10   4       49.58       31.50     27.27 o
  -5  10   4        4.07       14.23     20.16 o
  -4  10   4        9.33       18.90     18.60 o
  -3  10   4       75.05       43.13     27.50 o
  -2  10   4        1.09      -22.23     23.79 o
  -1  10   4        5.28        7.86     22.75 o
   0  10   4        8.96       36.17     22.75 o
   1  10   4        8.31      -14.90     27.50 o
   2  10   4        8.80      -26.53     26.53 o
   3  10   4       10.61       27.87     28.76 o
 -11  11   4       10.58      -17.56     31.20 o
 -10  11   4       80.37       62.25     34.24 o
  -9  11   4        8.07        9.26     25.64 o
  -8  11   4      106.65      100.79     33.72 o
  -7  11   4       94.91       87.38     14.08 o
  -6  11   4      394.05      419.69     19.79 o
  -5  11   4        9.34      -24.53     24.53 o
  -4  11   4       90.18       95.90     12.97 o
  -3  11   4       18.97       35.28     21.20 o
  -2  11   4       62.26       36.98     28.01 o
  -1  11   4        0.22        8.97     24.75 o
   0  11   4      230.14      229.23     18.01 o
   1  11   4       93.18      106.79     14.82 o
   2  11   4       25.30       -7.19     27.42 o
 -10  12   4      136.00      115.69     16.60 o
  -9  12   4       10.95       -6.52     30.76 o
  -8  12   4        3.48       12.60     22.68 o
  -7  12   4       11.73      -25.12     25.12 o
  -6  12   4        5.17       26.90     22.53 o
  -5  12   4       15.33       -8.89     26.75 o
  -4  12   4        0.37      -12.01     30.53 o
  -3  12   4       21.11       46.62     26.90 o
  -2  12   4        1.70       44.99     29.79 o
  -1  12   4        0.15       63.81     26.24 o
   0  12   4       44.12       10.60     31.87 o
  -9  13   4        0.02      -28.38     33.28 o
  -8  13   4        2.19        3.41     26.83 o
  -7  13   4        0.13       16.75     28.24 o
  -6  13   4       56.62       36.46     31.28 o
  -5  13   4       18.33       16.53     26.68 o
  -4  13   4      234.24      274.43     19.42 o
  -3  13   4       62.03       94.05     33.57 o
  -2  13   4       76.33       25.20     36.54 o
   4 -14   5        5.78       28.90     27.05 o
   5 -14   5        8.37       42.98     26.31 o
   6 -14   5        0.88        3.56     26.61 o
   7 -14   5        2.14       10.89     30.16 o
   1 -13   5       96.10      109.91     40.91 o
   2 -13   5        0.48      -32.53     32.53 o
   3 -13   5       77.41       75.96     32.24 o
   4 -13   5       17.80       51.95     24.75 o
   5 -13   5       37.24       71.07     33.28 o
   6 -13   5        2.98        6.52     30.16 o
   7 -13   5       96.30       97.60     15.79 o
   8 -13   5       35.62       71.96     25.86 o
   9 -13   5        8.14       31.94     29.50 o
  -1 -12   5       20.36       17.64     33.28 o
   0 -12   5        7.11       13.34     27.79 o
   1 -12   5        1.06      -22.16     27.72 o
   2 -12   5       39.24      -37.72     37.72 o
   3 -12   5       32.32       29.50     29.50 o
   4 -12   5      149.38      117.47     15.42 o
   5 -12   5       14.41       52.32     23.64 o
   6 -12   5       29.23      -29.79     29.79 o
   7 -12   5        4.05      -30.76     30.76 o
   8 -12   5       27.63       25.12     29.13 o
   9 -12   5        1.49       39.58     29.13 o
  10 -12   5       21.88       14.01     32.83 o
  -3 -11   5       14.52       25.49     34.68 o
  -2 -11   5       58.38       79.60     14.45 o
  -1 -11   5      121.26      145.26     15.27 o
   0 -11   5      156.41      162.53     16.01 o
   1 -11   5      137.41      130.96     14.45 o
   2 -11   5      117.88      118.36     13.71 o
   3 -11   5      246.07      248.57     16.23 o
   4 -11   5       17.33       10.38     24.38 o
   5 -11   5       24.03       57.51     21.86 o
   6 -11   5        9.12       -5.34     25.05 o
   7 -11   5      101.28       85.45     14.16 o
   8 -11   5        5.59        5.78     22.83 o
   9 -11   5      135.14       24.68     35.65 o
  11 -11   5        9.66       10.67     28.24 o
  -4 -10   5      145.69      139.92     17.27 o
  -3 -10   5       43.79       55.44     31.79 o
  -2 -10   5       83.28       81.08     34.09 o
  -1 -10   5        8.43        2.82     28.31 o
   0 -10   5      131.32      128.73     13.78 o
   1 -10   5       31.04       17.27     26.46 o
   2 -10   5      267.28      262.80     15.71 o
   3 -10   5        8.18       11.64     24.01 o
   4 -10   5        4.60       18.53     24.31 o
   5 -10   5        9.95       16.45     22.46 o
   6 -10   5      150.76      146.22     13.56 o
   7 -10   5      214.03      216.26     14.67 o
   8 -10   5       13.51       18.82     24.83 o
   9 -10   5      248.95      255.02     17.12 o
  10 -10   5        0.38      -21.94     29.50 o
  11 -10   5       48.57       17.05     29.87 o
  -5  -9   5       22.69       24.53     33.42 o
  -4  -9   5       92.95      101.98     36.02 o
  -3  -9   5      315.34      275.92     18.23 o
  -2  -9   5       12.17       31.94     24.38 o
  -1  -9   5       13.04       24.53     24.53 o
   0  -9   5       16.58       59.59     21.94 o
   1  -9   5      235.10      241.75     13.78 o
   2  -9   5      140.64      132.21     11.64 o
   3  -9   5      325.79      340.62     15.93 o
   4  -9   5       10.56      -12.38     23.20 o
   5  -9   5       33.05       48.47     19.19 o
   6  -9   5       44.84       59.44     24.98 o
   7  -9   5       24.68       16.38     23.72 o
   8  -9   5        6.25       47.80     24.83 o
   9  -9   5       52.96       24.61     27.20 o
  10  -9   5       13.23       38.91     27.57 o
  11  -9   5        4.72      -32.53     32.53 o
  12  -9   5       10.06       35.72     22.60 o
  -6  -8   5       14.66       31.50     26.38 o
  -5  -8   5       51.97       72.56     29.79 o
  -4  -8   5       32.00       59.81     27.50 o
  -3  -8   5       22.69        7.71     28.61 o
  -2  -8   5       23.01        7.04     26.61 o
  -1  -8   5        5.40      -15.04     22.90 o
   0  -8   5      222.59      232.56     13.56 o
   1  -8   5      195.15      185.35     12.97 o
   2  -8   5      919.36      902.01     21.12 o
   3  -8   5      995.60      994.43     21.79 o
   4  -8   5      532.89      510.55     16.82 o
   5  -8   5      357.29      363.44     14.82 o
   6  -8   5       22.77       46.47     18.45 o
   7  -8   5        0.25      -24.09     24.09 o
   8  -8   5       96.79       98.86     12.08 o
   9  -8   5      324.14      336.47     17.64 o
  10  -8   5        3.62       11.41     23.86 o
  11  -8   5      132.01      139.26     15.93 o
  12  -8   5        3.99       21.05     28.46 o
  -7  -7   5       53.56       74.11     35.13 o
  -6  -7   5       90.99       94.94     36.39 o
  -5  -7   5       11.40        5.63     25.35 o
  -4  -7   5      299.13      315.12     17.49 o
  -3  -7   5      458.50      433.03     18.31 o
  -2  -7   5        2.89       -6.15     17.86 o
  -1  -7   5      806.80      768.61     20.16 o
   0  -7   5      116.03      106.28     10.82 o
   1  -7   5        0.00      -11.56     20.97 o
   2  -7   5      127.72      108.80     10.82 o
   3  -7   5      305.64      285.85     13.19 o
   4  -7   5      121.91      121.54     10.75 o
   5  -7   5       19.70       15.64     20.23 o
   6  -7   5       34.81       37.13      9.56 o
   7  -7   5        0.15      -16.38     18.60 o
   8  -7   5      205.58      211.37     14.16 o
   9  -7   5       96.10       49.88     24.68 o
  10  -7   5       48.35       38.98     25.86 o
  11  -7   5      118.95      141.26     14.60 o
  12  -7   5        5.82       10.38     27.57 o
  -8  -6   5        6.72        0.00     27.94 o
  -7  -6   5       18.28       -9.63     30.02 o
  -6  -6   5       39.43       60.03     30.90 o
  -5  -6   5        6.32        5.11     24.38 o
  -4  -6   5      628.83      654.40     20.53 o
  -3  -6   5       87.39       69.96     11.34 o
  -2  -6   5      443.12      471.05     16.23 o
  -1  -6   5       68.28       65.59     10.08 o
   0  -6   5       50.97       54.62     20.01 o
   1  -6   5      186.05      188.39     11.04 o
   2  -6   5      920.02      940.70     18.08 o
   3  -6   5      560.10      592.00     15.27 o
   4  -6   5        1.28       17.93     15.93 o
   5  -6   5      756.79      705.54     17.93 o
   6  -6   5       58.57       31.72     20.68 o
   7  -6   5      131.25      130.51     11.49 o
   8  -6   5        4.14       21.71     21.05 o
   9  -6   5       11.98        0.00     21.57 o
  10  -6   5       40.64       43.95     26.68 o
  11  -6   5        0.36       15.49     27.12 o
  12  -6   5       42.14       45.36     33.28 o
  -8  -5   5      138.18       95.97     35.20 o
  -7  -5   5      110.03       96.72     33.28 o
  -6  -5   5        9.05       28.46     23.57 o
  -5  -5   5       25.24       45.50     23.20 o
  -4  -5   5      194.22      188.84     12.97 o
  -3  -5   5        9.92       10.60     19.42 o
  -2  -5   5        2.79       12.60     19.05 o
  -1  -5   5      282.85      293.11     11.93 o
   0  -5   5       14.91       -5.26     17.71 o
   1  -5   5       12.41       13.71     16.68 o
   2  -5   5      591.38      566.95     13.78 o
   3  -5   5        0.02        8.97     14.75 o
   4  -5   5      103.14      107.39      8.97 o
   5  -5   5        4.26       19.57     18.53 o
   6  -5   5      194.98      180.68     11.64 o
   7  -5   5      389.15      362.33     14.67 o
   8  -5   5      202.62      201.29     12.67 o
   9  -5   5       12.26        4.82     19.94 o
  10  -5   5      133.93      147.11     13.86 o
  11  -5   5      285.58      320.75     19.27 o
  12  -5   5        8.73       35.20     31.87 o
  -9  -4   5       79.48       55.06     33.35 o
  -8  -4   5      225.18      236.05     17.19 o
  -7  -4   5       44.73       66.85     27.94 o
  -6  -4   5       13.29       18.68     20.90 o
  -5  -4   5      119.06       98.94     11.78 o
  -4  -4   5      709.06      686.35     18.75 o
  -3  -4   5      743.29      711.10     17.56 o
  -2  -4   5      576.34      578.22     15.34 o
  -1  -4   5      430.32      441.63     13.12 o
   0  -4   5      148.65      149.56      8.97 o
   1  -4   5        7.49      -16.01     16.01 o
   2  -4   5      873.02      953.30     16.01 o
   3  -4   5      551.69      619.20     13.71 o
   4  -4   5       56.21       47.28      8.15 o
   5  -4   5      635.27      669.45     16.16 o
   6  -4   5       37.57       60.18     21.12 o
   7  -4   5       61.43       40.54     10.45 o
   8  -4   5       85.08       78.78     10.67 o
   9  -4   5        3.26       17.05     19.05 o
  10  -4   5      245.42      240.94     16.45 o
  11  -4   5       67.27       50.77     36.98 o
  12  -4   5      112.17      111.69     17.64 o
 -10  -3   5       72.47       71.52     16.01 o
  -9  -3   5       52.18       83.08     28.61 o
  -8  -3   5       27.20       72.93     26.01 o
  -7  -3   5      225.93      207.88     14.45 o
  -6  -3   5      209.23      206.77     13.04 o
  -5  -3   5       23.32        5.56     22.38 o
  -4  -3   5      677.90      654.55     17.05 o
  -3  -3   5        5.81      -18.08     18.08 o
  -2  -3   5      275.60      248.42     10.08 o
  -1  -3   5       59.20       83.00      7.71 o
   0  -3   5      285.94      301.34      9.86 o
   1  -3   5     1382.86     1429.83     17.79 o
   2  -3   5     1446.94     1526.10     18.68 o
   3  -3   5      993.04     1149.47     17.42 o
   4  -3   5     2935.77     2792.45     27.57 o
   5  -3   5      326.52      329.72     12.45 o
   6  -3   5     1219.68     1160.51     21.71 o
   7  -3   5      168.70      146.00     12.01 o
   8  -3   5      189.98      207.14     13.41 o
   9  -3   5       45.19       44.99     26.68 o
  10  -3   5       57.07       60.03     11.71 o
  11  -3   5        8.91      -30.16     30.16 o
 -10  -2   5      300.51      329.20     20.16 o
  -9  -2   5       16.31       35.72     24.16 o
  -8  -2   5      423.20      416.21     18.53 o
  -7  -2   5      139.08       42.84     29.27 o
  -6  -2   5      627.53      652.48     18.45 o
  -5  -2   5      718.70      712.80     17.93 o
  -4  -2   5      337.40      330.02     12.82 o
  -3  -2   5      322.05      338.99     11.64 o
  -2  -2   5        5.08        0.00     13.86 o
  -1  -2   5     2839.74     2771.03     28.01 o
   0  -2   5      558.31      650.77     12.30 o
   1  -2   5       17.36      -12.52     12.52 o
   2  -2   5      414.16      430.88     10.89 o
   3  -2   5      144.94      159.04      8.60 o
   4  -2   5       26.29       18.38     16.60 o
   5  -2   5       43.89       15.71     20.90 o
   6  -2   5     1038.97     1040.23     20.68 o
   7  -2   5      207.74      168.46     12.60 o
   8  -2   5      138.55      102.79     11.78 o
   9  -2   5       27.14       46.47     21.94 o
  10  -2   5       59.13       82.19     12.82 o
  11  -2   5       27.03       26.90     26.46 o
 -11  -1   5        1.00      -14.45     29.79 o
 -10  -1   5       18.33       -9.56     28.68 o
  -9  -1   5       33.34       41.80     26.90 o
  -8  -1   5      233.37      216.63     14.16 o
  -7  -1   5       31.42       39.80     23.64 o
  -6  -1   5      530.20      505.07     16.53 o
  -5  -1   5       35.65       26.24     20.31 o
  -4  -1   5      255.29      290.52     11.34 o
  -3  -1   5        2.75      -13.49     14.53 o
  -2  -1   5      172.89      153.63      8.15 o
  -1  -1   5      152.76      167.34      7.86 o
   0  -1   5       10.45       -7.56     12.01 o
   1  -1   5      403.41      385.82      9.63 o
   2  -1   5      374.71      304.67      9.56 o
   3  -1   5       24.01       -5.41     14.82 o
   4  -1   5      498.23      508.55     13.49 o
   5  -1   5       27.95       34.09     17.71 o
   6  -1   5       99.03       96.64     10.67 o
   7  -1   5      145.90      153.34     12.38 o
   8  -1   5      181.99      189.13     13.49 o
   9  -1   5       85.73       76.71     13.41 o
  10  -1   5      201.96      193.28     17.05 o
  11  -1   5        7.69      -21.05     32.16 o
 -11   0   5       67.40       85.97     38.76 o
 -10   0   5       10.99       -3.04     27.50 o
  -9   0   5      117.93       92.19     30.83 o
  -8   0   5      270.75      306.67     15.19 o
  -7   0   5      477.52      465.42     16.75 o
  -6   0   5      193.63      172.68     12.15 o
  -5   0   5      908.88      913.13     18.08 o
  -4   0   5      158.82      167.27      9.71 o
  -3   0   5     2535.41     2688.84     26.68 o
  -2   0   5      357.43      357.44      9.86 o
  -1   0   5     1002.48     1149.99     15.12 o
   0   0   5     1964.94     2046.29     20.83 o
   1   0   5        8.75       -9.71     12.82 o
   2   0   5       39.25       52.40      6.89 o
   3   0   5       74.80       66.70      6.82 o
   4   0   5       22.22       45.80     15.34 o
   5   0   5       42.11       28.38     18.90 o
   6   0   5      251.10      264.80     13.86 o
   7   0   5      109.31      133.25     11.49 o
   8   0   5      406.85      447.26     18.75 o
   9   0   5       95.67       95.75     13.41 o
  10   0   5       74.55       74.78     33.65 o
 -11   1   5       32.51      -30.09     30.09 o
 -10   1   5       27.10        2.89     24.61 o
  -9   1   5        0.10       -7.56     20.90 o
  -8   1   5       12.28       32.68     19.64 o
  -7   1   5       43.45       51.95      9.34 o
  -6   1   5     1378.32     1371.88     23.27 o
  -5   1   5        9.43        2.74     19.05 o
  -4   1   5      622.33      690.35     14.38 o
  -3   1   5     1507.86     1482.68     18.68 o
  -2   1   5       80.93       74.93      6.97 o
  -1   1   5     1295.41     1466.74     17.12 o
   0   1   5      150.82      180.09      7.78 o
   1   1   5       31.34       40.76      6.15 o
   2   1   5      280.65      278.21     10.01 o
   3   1   5       23.83       -1.26     17.05 o
   4   1   5      108.38      105.39      9.41 o
   5   1   5        0.06        8.60     18.23 o
   6   1   5      334.74      322.24     14.67 o
   7   1   5        0.13        4.59     20.60 o
   8   1   5       39.46       82.19     27.64 o
   9   1   5        3.76      -15.19     28.90 o
  10   1   5        8.16      -13.78     27.12 o
 -12   2   5      171.75      211.88     18.16 o
 -11   2   5        0.18       -9.49     27.50 o
 -10   2   5      185.17      192.69     15.42 o
  -9   2   5       19.91       34.54     11.12 o
  -8   2   5        0.51        4.22     22.16 o
  -7   2   5      197.84      193.58     12.38 o
  -6   2   5      106.22      118.06      9.93 o
  -5   2   5      122.77      114.06      9.12 o
  -4   2   5        0.01       20.16     14.23 o
  -3   2   5       12.56       -6.37     14.90 o
  -2   2   5       22.65       33.20     12.60 o
  -1   2   5      165.27      164.60      7.93 o
   0   2   5      249.18      231.97      8.97 o
   1   2   5      177.66      178.02      8.45 o
   2   2   5       58.84       49.80      7.34 o
   3   2   5      417.19      392.87     12.75 o
   4   2   5        7.89       19.49     18.23 o
   5   2   5       83.79       71.44     24.53 o
   6   2   5      240.65      255.54     13.64 o
   7   2   5        0.78       -7.49     20.68 o
   8   2   5      318.14      312.60     17.64 o
   9   2   5       29.14       19.49     30.76 o
 -12   3   5      153.54      165.05     17.19 o
 -11   3   5       64.62       46.39     30.76 o
 -10   3   5        0.28      -13.56     24.16 o
  -9   3   5       14.93        9.49     23.79 o
  -8   3   5       60.31       56.10     23.64 o
  -7   3   5       19.28        9.04     22.16 o
  -6   3   5      682.55      637.14     16.97 o
  -5   3   5       32.33       23.49     18.23 o
  -4   3   5     3147.98     3210.59     31.65 o
  -3   3   5       15.16       26.38      6.82 o
  -2   3   5     4710.80     5026.61     49.21 o
  -1   3   5       18.86       -3.19     14.38 o
   0   3   5      147.67      190.47      8.82 o
   1   3   5        4.37       11.04     15.49 o
   2   3   5        5.04       -1.41     18.16 o
   3   3   5      183.73      196.40     11.19 o
   4   3   5      125.83      127.84     10.67 o
   5   3   5       37.07       24.90     19.05 o
   6   3   5       95.10       96.94     11.64 o
   7   3   5        5.72      -13.56     26.75 o
   8   3   5      265.52      303.56     18.53 o
   9   3   5        6.80      -31.42     31.42 o
 -12   4   5        1.04       13.71     26.16 o
 -11   4   5        7.02      -21.34     26.68 o
 -10   4   5       59.49       51.06     30.98 o
  -9   4   5      277.94      275.84     15.19 o
  -8   4   5       92.45      100.72     11.78 o
  -7   4   5        5.96      -21.79     21.79 o
  -6   4   5       65.36       75.59      9.04 o
  -5   4   5        0.12      -11.56     17.56 o
  -4   4   5      904.22      815.00     16.53 o
  -3   4   5      590.53      572.44     13.86 o
  -2   4   5     1359.60     1409.68     19.71 o
  -1   4   5      831.65      845.98     16.23 o
   0   4   5      160.65      181.65      9.78 o
   1   4   5      541.00      515.30     14.45 o
   2   4   5     1002.36      987.76     19.57 o
   3   4   5       72.15       62.48     24.31 o
   4   4   5      297.84      289.26     13.78 o
   5   4   5       59.06       78.26     26.24 o
   6   4   5        7.46      -15.71     23.12 o
   7   4   5       16.87       35.57     29.94 o
   8   4   5       41.32       80.34     27.20 o
 -12   5   5       64.74       61.29     31.20 o
 -11   5   5      137.58      135.77     15.04 o
 -10   5   5      577.92      551.98     21.34 o
  -9   5   5       11.10       -9.56     23.64 o
  -8   5   5      181.08      179.57     13.49 o
  -7   5   5       28.65       20.68     20.53 o
  -6   5   5       83.39       84.26     10.30 o
  -5   5   5      381.89      385.45     13.49 o
  -4   5   5       66.68       56.99     20.23 o
  -3   5   5     1215.73     1219.13     19.86 o
  -2   5   5      305.34      304.30     11.64 o
  -1   5   5        0.07       22.46     14.45 o
   0   5   5      185.66      179.94     10.67 o
   1   5   5        6.35        3.26     20.01 o
   2   5   5      698.95      707.54     18.53 o
   3   5   5       27.70      -23.79     23.79 o
   4   5   5      339.29      328.83     16.08 o
   5   5   5        8.37       30.68     22.60 o
   6   5   5       74.96       76.78     12.75 o
   7   5   5       42.02       58.40     31.79 o
 -12   6   5       20.19       30.68     32.91 o
 -11   6   5        6.61       36.61     26.98 o
 -10   6   5      187.08      160.90     15.34 o
  -9   6   5       45.77       63.07     25.42 o
  -8   6   5      332.17      326.68     16.01 o
  -7   6   5       92.39       93.16     11.12 o
  -6   6   5      108.78      125.69     10.60 o
  -5   6   5      216.92      194.39     11.26 o
  -4   6   5     1410.88     1376.70     23.12 o
  -3   6   5      100.18      119.32     10.23 o
  -2   6   5     2187.76     2190.37     27.94 o
  -1   6   5      683.55      662.11     17.05 o
   0   6   5      549.19      522.26     16.53 o
   1   6   5      411.27      393.24     15.42 o
   2   6   5       22.83       -2.08     21.27 o
   3   6   5      188.47      199.06     13.49 o
   4   6   5       58.62       58.55     26.31 o
   5   6   5      133.02      114.50     14.16 o
   6   6   5        0.55      -19.12     27.05 o
   7   6   5        3.34       10.67     28.24 o
 -12   7   5       19.88        6.89     29.64 o
 -11   7   5        0.02        9.34     26.90 o
 -10   7   5      118.85      126.88     14.30 o
  -9   7   5       17.92       30.16     22.23 o
  -8   7   5       62.56       59.51     24.68 o
  -7   7   5      242.35      277.70     14.38 o
  -6   7   5       61.85       56.03     22.60 o
  -5   7   5      228.29      234.79     12.82 o
  -4   7   5      113.53      115.98     10.45 o
  -3   7   5      227.52      217.59     12.75 o
  -2   7   5      421.39      400.28     15.12 o
  -1   7   5        0.00        5.56     20.53 o
   0   7   5      393.14      403.98     15.71 o
   1   7   5      127.69       68.48     24.75 o
   2   7   5       66.41       58.47     24.38 o
   3   7   5        2.73        2.59     22.01 o
   4   7   5      119.08      116.95     14.08 o
   5   7   5       68.54       66.48     32.46 o
   6   7   5       31.19       17.56     29.57 o
 -12   8   5       12.17       -7.04     32.98 o
 -11   8   5      155.45      164.38     15.56 o
 -10   8   5       47.22       37.57     26.61 o
  -9   8   5       87.18       93.45     12.75 o
  -8   8   5      628.24      612.98     20.16 o
  -7   8   5      203.38      186.09     13.64 o
  -6   8   5      126.61      121.54     12.52 o
  -5   8   5      313.86      297.48     14.45 o
  -4   8   5      349.24      335.06     14.90 o
  -3   8   5      141.44      152.60     11.34 o
  -2   8   5      197.46      180.83     13.19 o
  -1   8   5        0.03       32.02     19.19 o
   0   8   5      199.47      204.70     13.34 o
   1   8   5        0.01      -25.05     25.05 o
   2   8   5      103.48      106.42     12.97 o
   3   8   5        3.11       17.42     23.57 o
   4   8   5       10.27       19.12     27.05 o
   5   8   5       32.04       31.57     35.94 o
 -12   9   5       79.58       86.27     15.27 o
 -11   9   5        0.01       36.24     22.60 o
 -10   9   5        5.19       -9.04     28.24 o
  -9   9   5       56.08       39.13     24.98 o
  -8   9   5       69.85       54.10     27.87 o
  -7   9   5       53.37       58.25     25.94 o
  -6   9   5        0.01       27.87     18.82 o
  -5   9   5       90.48       54.10     22.09 o
  -4   9   5       26.63       50.03      9.78 o
  -3   9   5       21.82       15.79     24.75 o
  -2   9   5      240.06      243.01     14.97 o
  -1   9   5        1.75      -19.42     24.31 o
   0   9   5      270.30      270.95     16.90 o
   1   9   5       10.95       38.69     25.57 o
   2   9   5        0.09        0.00     26.38 o
   3   9   5       12.64       32.46     27.20 o
   4   9   5       38.58       49.58     26.53 o
 -11  10   5       50.47       62.03     29.20 o
 -10  10   5        1.66       38.39     27.12 o
  -9  10   5       71.81       80.26     13.12 o
  -8  10   5      164.82      157.41     14.53 o
  -7  10   5       34.37      -10.60     24.61 o
  -6  10   5      550.66      553.98     20.53 o
  -5  10   5        1.19       -2.52     22.09 o
  -4  10   5        0.01       -7.56     22.60 o
  -3  10   5       19.90       23.05     23.86 o
  -2  10   5        6.10       36.91     21.79 o
  -1  10   5      161.87      165.42     14.67 o
   0  10   5       23.94       -2.89     24.53 o
   1  10   5        1.28      -29.87     29.87 o
   2  10   5        3.34      -29.20     29.20 o
 -11  11   5        4.31       -3.63     31.79 o
 -10  11   5       65.10       80.63     35.87 o
  -9  11   5       29.60       44.39     29.42 o
  -8  11   5      311.28      288.52     18.60 o
  -7  11   5       19.83       37.80     25.86 o
  -6  11   5      253.33      289.11     16.30 o
  -5  11   5      112.05       90.27     14.23 o
  -4  11   5       13.25        2.82     26.09 o
  -3  11   5       33.67       28.83     30.53 o
  -2  11   5       92.47       83.38     35.50 o
  -1  11   5        5.55       21.79     26.61 o
   0  11   5       97.99       78.78     33.13 o
   1  11   5        6.69      -24.46     32.91 o
 -10  12   5       41.90       50.25     32.09 o
  -9  12   5        0.93       51.29     25.79 o
  -8  12   5       48.44       65.66     28.24 o
  -7  12   5        2.64        6.37     23.86 o
  -6  12   5        1.14      -25.12     28.38 o
  -5  12   5        4.08       47.13     22.46 o
  -4  12   5        9.95      -22.16     27.79 o
  -3  12   5        0.20      -26.46     26.46 o
  -2  12   5        2.81        6.67     30.98 o
  -1  12   5       50.49       73.30     32.53 o
  -8  13   5       14.71       21.49     30.31 o
  -7  13   5       78.99       87.53     29.94 o
  -6  13   5      133.47      101.16     35.05 o
  -5  13   5        2.45        0.00     28.38 o
  -4  13   5      103.11      129.92     16.30 o
  -3  13   5       37.05       79.45     31.50 o
   1 -13   6       51.22       66.63     14.38 o
   2 -13   6       40.92       52.32     14.16 o
   3 -13   6        9.42       71.30     25.64 o
   4 -13   6       72.26      100.87     14.82 o
   5 -13   6      143.16      138.44     16.45 o
   6 -13   6       37.83       30.16     29.05 o
   7 -13   6        4.56       12.90     13.41 o
   8 -13   6       24.80        3.48     33.35 o
  -1 -12   6       11.44        0.00     31.79 o
   0 -12   6        3.10      -31.94     31.94 o
   1 -12   6        1.21       32.46     25.94 o
   2 -12   6       40.22        9.34     27.05 o
   3 -12   6        3.70       39.58     22.60 o
   4 -12   6      124.83       72.11     33.72 o
   5 -12   6       19.62        9.04     29.94 o
   6 -12   6       11.55       24.23     27.05 o
   7 -12   6       56.95       65.29     32.76 o
   8 -12   6       11.93       42.02     22.68 o
   9 -12   6       76.48       65.22     14.82 o
  10 -12   6       74.11       57.88     32.76 o
  -2 -11   6      153.78      165.64     17.56 o
   0 -11   6      145.16      147.70     16.53 o
   1 -11   6       29.53       28.90     22.01 o
   2 -11   6       56.59       71.30     12.67 o
   3 -11   6       66.84       70.78     25.27 o
   4 -11   6        6.01       13.49     26.31 o
   5 -11   6       49.10       64.70     25.57 o
   6 -11   6       12.69       -5.48     27.57 o
   7 -11   6       21.37      -20.01     27.87 o
   8 -11   6        3.89       36.02     20.83 o
   9 -11   6        4.66       19.19     24.83 o
  10 -11   6      102.27       30.83     38.91 o
  -4 -10   6       91.75      131.92     16.53 o
  -3 -10   6        7.74      -32.91     32.91 o
  -2 -10   6       92.28       93.83     15.12 o
  -1 -10   6        0.12      -11.49     24.75 o
   0 -10   6      207.58      164.68     16.60 o
   1 -10   6       43.30       10.30     29.94 o
   2 -10   6      155.95      166.97     14.08 o
   3 -10   6       17.77      -19.42     28.90 o
   4 -10   6      427.33      420.21     17.86 o
   5 -10   6        3.81       34.17     20.08 o
   6 -10   6       81.88       65.44     30.39 o
   7 -10   6       20.39        2.67     26.75 o
   8 -10   6      140.30      138.29     14.23 o
   9 -10   6      117.79      126.14     15.71 o
  10 -10   6       51.85       35.87     31.72 o
  11 -10   6        7.27      -21.20     28.68 o
  -5  -9   6        0.03       25.05     25.05 o
  -4  -9   6      104.62      117.61     15.42 o
  -3  -9   6       12.55       20.90     28.53 o
  -2  -9   6       18.76       -5.48     27.50 o
  -1  -9   6       23.76        0.00     26.46 o
   0  -9   6       46.40       50.17     25.20 o
   1  -9   6      195.30      194.99     14.01 o
   2  -9   6       73.35       82.63     11.64 o
   3  -9   6       72.19       47.21     25.57 o
   4  -9   6       26.46       58.25     19.42 o
   5  -9   6      104.74      103.53     12.23 o
   6  -9   6       11.99       34.68     20.01 o
   7  -9   6       89.13       66.11     26.46 o
   8  -9   6      136.74      136.96     13.27 o
   9  -9   6        3.92      -25.64     25.64 o
  10  -9   6       21.75       50.03     29.27 o
  11  -9   6        3.87       41.06     22.16 o
  -6  -8   6       19.76       71.44     31.94 o
  -5  -8   6       95.97       84.12     33.94 o
  -4  -8   6        0.10       17.56     21.57 o
  -3  -8   6        0.06      -25.27     25.27 o
  -2  -8   6       57.12       51.21     26.38 o
  -1  -8   6        1.45       33.79     20.31 o
   0  -8   6      530.74      534.57     18.23 o
   1  -8   6       23.71       60.25     20.31 o
   2  -8   6     1975.85     1950.91     30.02 o
   3  -8   6      439.23      408.58     16.08 o
   4  -8   6      333.69      306.30     14.53 o
   5  -8   6      447.54      450.75     16.60 o
   6  -8   6        4.56       32.02     19.94 o
   7  -8   6        2.65        0.00     21.12 o
   8  -8   6        0.55      -22.53     24.90 o
   9  -8   6       25.35        0.00     26.01 o
  10  -8   6       12.90       30.24     24.16 o
  11  -8   6       24.23       -3.34     33.57 o
  -7  -7   6        0.83       18.01     26.24 o
  -6  -7   6      168.62      178.53     18.01 o
  -5  -7   6        6.30       23.35     26.09 o
  -4  -7   6      130.20      128.73     14.23 o
  -3  -7   6      198.93      177.65     14.67 o
  -2  -7   6       48.38       69.15     27.72 o
  -1  -7   6      218.54      205.66     13.04 o
   0  -7   6       23.85       -5.56     23.42 o
   1  -7   6      180.13      184.98     12.15 o
   2  -7   6        1.79       15.42     18.53 o
   3  -7   6      202.49      221.15     11.86 o
   4  -7   6       89.45       56.47     24.98 o
   5  -7   6        5.57       24.16     19.94 o
   6  -7   6       12.61       12.01     18.38 o
   7  -7   6       67.61       61.14     10.67 o
   8  -7   6      399.14      388.71     17.71 o
   9  -7   6        0.90       21.27     20.97 o
  10  -7   6      101.95      119.39     13.19 o
  11  -7   6       16.72       43.36     28.46 o
  -7  -6   6       43.77       64.63     13.64 o
  -6  -6   6       63.39       85.45     28.68 o
  -5  -6   6      351.56      385.08     17.64 o
  -4  -6   6      481.67      449.26     18.38 o
  -3  -6   6        0.37        2.15     20.83 o
  -2  -6   6      308.48      308.30     14.97 o
  -1  -6   6        1.98        3.48     20.31 o
   0  -6   6        6.30       25.94     17.64 o
   1  -6   6        8.64       -7.78     17.86 o
   2  -6   6      146.30      122.95     10.01 o
   3  -6   6      188.44      172.83     11.64 o
   4  -6   6      564.07      561.32     16.45 o
   5  -6   6      227.55      224.63     12.08 o
   6  -6   6        0.08       15.19     17.64 o
   7  -6   6       20.02       39.80     22.46 o
   8  -6   6        0.70       14.01     16.16 o
   9  -6   6        5.34      -18.23     24.61 o
  10  -6   6       20.94      -32.61     32.61 o
  11  -6   6        8.18       59.66     25.72 o
  -8  -5   6       57.34       67.81     34.61 o
  -7  -5   6       22.52       12.08     31.94 o
  -6  -5   6      304.08      348.99     17.27 o
  -5  -5   6        8.61       11.86     23.12 o
  -4  -5   6      191.65      182.17     13.12 o
  -3  -5   6      144.19      155.04     12.23 o
  -2  -5   6      133.16      133.77     11.34 o
  -1  -5   6        6.48        4.59     18.23 o
   0  -5   6      350.78      335.43     13.12 o
   1  -5   6      745.89      752.82     16.82 o
   2  -5   6     1440.64     1443.25     21.79 o
   3  -5   6       12.86        2.82     17.42 o
   4  -5   6     1950.12     1958.25     26.16 o
   5  -5   6      157.59      163.86     10.75 o
   6  -5   6      158.14      138.44     11.12 o
   7  -5   6      109.15       96.42     10.89 o
   8  -5   6      132.31      136.51     13.34 o
   9  -5   6       18.91        2.59     25.05 o
  10  -5   6      179.23      170.68     16.30 o
  11  -5   6      140.85      160.67     16.68 o
  -9  -4   6        7.63       59.88     24.16 o
  -8  -4   6        1.06       43.80     20.75 o
  -7  -4   6       59.83       49.80     31.05 o
  -6  -4   6        0.91        2.45     19.94 o
  -5  -4   6       65.85       68.70     11.49 o
  -4  -4   6      956.23      938.92     21.79 o
  -3  -4   6       72.25       72.93      9.86 o
  -2  -4   6     1219.70     1160.66     20.75 o
  -1  -4   6       10.73       17.64     17.64 o
   0  -4   6      124.52      132.88      8.89 o
   1  -4   6      269.07      270.88     10.89 o
   2  -4   6      255.36      261.61     10.67 o
   3  -4   6      144.90      165.49      9.63 o
   4  -4   6      213.51      189.80     10.75 o
   5  -4   6       31.66       36.31      8.08 o
   6  -4   6       72.77       53.73     21.49 o
   7  -4   6      740.85      688.64     20.60 o
   8  -4   6      104.67       44.32     31.35 o
   9  -4   6       60.15       63.51     27.50 o
  10  -4   6      107.62       89.90     34.46 o
  11  -4   6        0.17      -20.31     30.98 o
  -9  -3   6        1.85      -19.71     31.13 o
  -8  -3   6      209.11      199.80     16.90 o
  -7  -3   6        9.26       35.65     19.05 o
  -6  -3   6       32.33       26.75     23.86 o
  -5  -3   6      424.10      410.87     15.79 o
  -4  -3   6      739.18      748.30     18.90 o
  -3  -3   6     1243.22     1306.51     21.64 o
  -2  -3   6      528.53      524.41     14.38 o
  -1  -3   6      975.16      958.34     17.05 o
   0  -3   6      555.17      591.11     13.56 o
   1  -3   6        0.11      -15.93     15.93 o
   2  -3   6     2501.87     2469.25     25.42 o
   3  -3   6       11.38        3.78     15.56 o
   4  -3   6     3315.30     3354.73     33.20 o
   5  -3   6      384.28      393.01     13.93 o
   6  -3   6      590.68      611.94     17.64 o
   7  -3   6      283.37      282.59     14.38 o
   8  -3   6      243.78      239.16     14.82 o
   9  -3   6        0.00        8.08     24.31 o
  10  -3   6        3.59      -15.34     25.12 o
  11  -3   6      123.55       83.23     33.94 o
 -10  -2   6      421.23      466.01     22.90 o
  -9  -2   6        0.81       36.83     23.79 o
  -8  -2   6      408.26      415.10     18.97 o
  -7  -2   6      373.13      368.41     17.19 o
  -6  -2   6      236.20      219.00     14.16 o
  -5  -2   6       37.40       43.06     22.38 o
  -4  -2   6        6.54        6.23     21.71 o
  -3  -2   6      572.63      595.19     15.12 o
  -2  -2   6       81.80       84.64      8.15 o
  -1  -2   6      380.03      367.30     10.89 o
   0  -2   6     1407.21     1490.31     18.90 o
   1  -2   6       26.07       29.94     14.97 o
   2  -2   6      454.47      456.23     12.01 o
   3  -2   6      164.83      179.65      9.71 o
   4  -2   6      692.35      728.22     16.45 o
   5  -2   6       52.84       46.32     20.97 o
   6  -2   6      717.87      689.98     18.82 o
   7  -2   6      144.61      132.96     12.60 o
   8  -2   6        3.35       -7.34     24.31 o
   9  -2   6       55.74       72.48     29.20 o
  10  -2   6      263.95      276.36     19.12 o
  11  -2   6       32.72       46.62     28.01 o
 -10  -1   6        3.50      -32.46     32.46 o
  -9  -1   6       20.37       54.84     25.64 o
  -8  -1   6      176.12      167.86     14.01 o
  -7  -1   6       90.04       89.53     10.82 o
  -6  -1   6      185.57      173.79     12.52 o
  -5  -1   6      483.41      456.38     15.71 o
  -4  -1   6      976.38      938.47     18.53 o
  -3  -1   6      488.43      460.53     13.27 o
  -2  -1   6      108.29       79.97      7.78 o
  -1  -1   6      176.28      200.69      9.04 o
   0  -1   6     4462.60     4135.87     40.91 o
   1  -1   6        1.89       19.94     11.86 o
   2  -1   6      862.53      791.96     14.90 o
   3  -1   6       43.73       25.35     16.82 o
   4  -1   6      168.19      178.31     10.45 o
   5  -1   6        6.53        0.00     20.16 o
   6  -1   6        1.55      -21.71     21.71 o
   7  -1   6        0.05       31.13     21.34 o
   8  -1   6      115.21      108.50     13.04 o
   9  -1   6       25.83       -5.78     28.24 o
  10  -1   6       94.27       13.19     34.02 o
 -11   0   6        0.12      -14.08     30.39 o
 -10   0   6       20.91       40.54     25.49 o
  -9   0   6       26.31       26.83     11.49 o
  -8   0   6      114.75      114.87     12.90 o
  -7   0   6      120.62      130.21     11.56 o
  -6   0   6       85.42       87.01     11.26 o
  -5   0   6       40.54       23.42     19.71 o
  -4   0   6       18.10       20.45     16.90 o
  -3   0   6       11.99       42.17     15.56 o
  -2   0   6       91.87       94.71      7.78 o
  -1   0   6     2583.66     2777.48     27.87 o
   0   0   6      974.72      993.69     15.56 o
   1   0   6      576.00      558.36     12.52 o
   2   0   6        3.17       12.97     14.16 o
   3   0   6      497.10      477.13     13.86 o
   4   0   6     1011.84     1024.00     19.79 o
   5   0   6        9.89       -7.11     20.08 o
   6   0   6     1154.97     1137.32     24.38 o
   7   0   6        0.01       42.24     19.05 o
   8   0   6      297.28      257.54     18.31 o
   9   0   6       18.08      -21.42     29.87 o
  10   0   6        2.75       31.28     28.83 o
 -11   1   6       70.56       74.48     34.91 o
 -10   1   6       39.74       68.70     26.24 o
  -9   1   6       41.66       73.44     26.98 o
  -8   1   6      505.66      529.60     18.23 o
  -7   1   6      368.44      359.66     15.49 o
  -6   1   6     2064.03     2081.20     28.90 o
  -5   1   6       36.13       21.12     17.86 o
  -4   1   6     1405.23     1440.58     21.20 o
  -3   1   6      299.28      292.15     11.12 o
  -2   1   6      723.48      805.15     14.90 o
  -1   1   6      214.05      230.93      9.26 o
   0   1   6      213.57      245.53      9.49 o
   1   1   6      227.67      257.69      9.86 o
   2   1   6      307.89      314.68     11.26 o
   3   1   6       14.74       21.86     16.53 o
   4   1   6      147.48      153.63     10.82 o
   5   1   6        0.23        3.85     19.49 o
   6   1   6      261.72      254.65     14.60 o
   7   1   6        2.37       52.69     21.71 o
   8   1   6       55.00       62.99     12.15 o
   9   1   6       31.07      -35.80     35.80 o
  10   1   6       18.85       58.77     27.94 o
 -11   2   6        0.52        6.52     27.05 o
 -10   2   6       34.84      -17.34     25.57 o
  -9   2   6       32.20       32.76     23.20 o
  -8   2   6       82.23       74.63     10.52 o
  -7   2   6      297.55      294.07     14.60 o
  -6   2   6      121.55      141.48     10.38 o
  -5   2   6      711.24      700.13     16.68 o
  -4   2   6        2.61       45.36     16.23 o
  -3   2   6       71.39      106.05      8.37 o
  -2   2   6      237.91      207.66      9.34 o
  -1   2   6     1098.79     1043.64     16.68 o
   0   2   6       13.84       17.56     15.04 o
   1   2   6      367.93      378.27     11.56 o
   2   2   6       47.95       49.65      8.23 o
   3   2   6      560.71      563.47     15.56 o
   4   2   6       13.68       50.99     18.75 o
   5   2   6       88.85       89.75     10.15 o
   6   2   6      369.37      383.75     17.19 o
   7   2   6        3.21      -16.23     21.94 o
   8   2   6      370.97      391.23     19.71 o
   9   2   6       16.87       20.83     30.68 o
 -12   3   6        4.04      -32.83     32.83 o
 -11   3   6       63.64       98.57     14.08 o
 -10   3   6       21.00       16.82     24.75 o
  -9   3   6        9.88      -24.83     24.83 o
  -8   3   6      159.94      165.64     12.52 o
  -7   3   6       42.85       24.98     25.42 o
  -6   3   6      119.46      124.29     10.52 o
  -5   3   6      623.36      658.70     16.08 o
  -4   3   6     2358.69     2402.10     27.42 o
  -3   3   6       11.51       27.12     15.64 o
  -2   3   6       72.17       50.99     18.97 o
  -1   3   6      215.81      203.88     10.45 o
   0   3   6      596.07      636.10     14.67 o
   1   3   6        0.04      -17.49     17.49 o
   2   3   6        1.94       42.76     17.12 o
   3   3   6       11.85       12.45     18.01 o
   4   3   6      197.44      205.29     12.60 o
   5   3   6      165.64      153.56     13.04 o
   6   3   6      202.69      174.75     14.82 o
   7   3   6       71.38       48.02     14.30 o
   8   3   6      196.50      180.76     17.71 o
 -12   4   6       19.74      -37.28     37.28 o
 -11   4   6        0.09       -3.11     22.75 o
 -10   4   6      260.01      258.80     16.16 o
  -9   4   6        7.09       44.32     22.60 o
  -8   4   6       48.50       28.38     22.83 o
  -7   4   6     1225.21     1186.75     23.86 o
  -6   4   6      568.81      566.80     16.90 o
  -5   4   6     1000.37     1012.81     20.31 o
  -4   4   6     3090.16     2974.69     31.28 o
  -3   4   6        5.72       12.60     16.23 o
  -2   4   6       62.82       76.41      8.08 o
  -1   4   6      227.44      208.03     10.89 o
   0   4   6      172.96      174.83     10.52 o
   1   4   6      223.16      238.71     11.93 o
   2   4   6      744.02      729.26     18.75 o
   3   4   6       21.56       28.61      9.41 o
   4   4   6      288.48      271.03     15.42 o
   5   4   6        2.83       15.04     21.34 o
   6   4   6       14.86      -27.87     27.87 o
   7   4   6        3.03      -33.13     33.13 o
   8   4   6        6.40      -28.61     33.57 o
 -12   5   6       94.91       76.63     16.23 o
 -11   5   6      275.30      269.32     18.31 o
 -10   5   6      343.19      337.87     18.97 o
  -9   5   6       25.41       39.80     22.53 o
  -8   5   6        8.89       20.01     23.49 o
  -7   5   6      378.80      344.99     14.67 o
  -6   5   6      433.58      413.17     15.71 o
  -5   5   6      382.50      404.50     15.04 o
  -4   5   6      328.52      337.43     13.34 o
  -3   5   6      117.03      121.39     10.15 o
  -2   5   6        3.08       16.90     15.49 o
  -1   5   6        6.78       14.45     16.45 o
   0   5   6        5.42      -23.57     23.57 o
   1   5   6       26.54        7.34     20.83 o
   2   5   6      512.16      491.88     17.42 o
   3   5   6       92.28       95.16     11.71 o
   4   5   6      267.30      293.63     15.93 o
   5   5   6       20.06       27.79     25.12 o
   6   5   6        8.08       -6.23     23.72 o
   7   5   6       56.17       70.26     15.12 o
 -12   6   6       11.82       38.39     29.42 o
 -11   6   6      165.57      143.85     16.90 o
 -10   6   6       93.36       87.53     31.79 o
  -9   6   6       11.93       -7.63     25.35 o
  -8   6   6       71.32       69.96     11.64 o
  -7   6   6        0.48       16.90     21.57 o
  -6   6   6       17.82       37.06     19.79 o
  -5   6   6      804.51      785.66     19.79 o
  -4   6   6     1899.67     1864.20     27.94 o
  -3   6   6       20.93        3.41     21.64 o
  -2   6   6     1784.55     1733.02     27.12 o
  -1   6   6      238.44      232.56     12.75 o
   0   6   6      193.40      200.18     12.52 o
   1   6   6      243.62      237.53     13.78 o
   2   6   6      243.91      254.35     14.30 o
   3   6   6        9.13       14.97     22.01 o
   4   6   6       16.76       38.69     24.68 o
   5   6   6        2.68       15.34     28.01 o
   6   6   6       10.44       20.53     25.12 o
 -12   7   6        0.94        7.04     30.39 o
 -11   7   6       79.06       76.71     33.20 o
 -10   7   6      124.87      138.51     14.08 o
  -9   7   6        1.17      -22.68     22.68 o
  -8   7   6        1.12      -21.42     21.42 o
  -7   7   6       10.93      -24.01     24.01 o
  -6   7   6        0.58      -10.52     20.68 o
  -5   7   6      595.96      584.52     18.60 o
  -4   7   6      298.96      255.54     14.38 o
  -3   7   6       81.00       69.22     10.82 o
  -2   7   6      406.97      399.54     15.56 o
  -1   7   6       28.41       14.45     22.68 o
   0   7   6       97.40       67.74     24.61 o
   1   7   6       85.88       72.70     25.12 o
   2   7   6       69.46       76.48     27.94 o
   3   7   6       17.89       30.76     22.53 o
   4   7   6       81.82       80.63     13.64 o
   5   7   6        0.53      -35.65     35.65 o
 -12   8   6       50.04       57.58     30.09 o
 -11   8   6      506.64      527.08     23.35 o
 -10   8   6      132.08      134.66     14.90 o
  -9   8   6      146.99      108.35     36.31 o
  -8   8   6      221.31      261.76     15.86 o
  -7   8   6      132.90       84.19     30.53 o
  -6   8   6        5.38       -4.59     22.83 o
  -5   8   6      209.68      176.09     12.90 o
  -4   8   6      157.39      170.38     12.90 o
  -3   8   6        8.24        4.37     18.90 o
  -2   8   6      225.54      223.30     14.16 o
  -1   8   6        2.55        8.89     10.01 o
   0   8   6      393.62      422.88     18.08 o
   1   8   6        5.58      -26.90     26.90 o
   2   8   6       25.79       42.98     26.75 o
   3   8   6       84.67       87.45     15.42 o
   4   8   6       24.10       58.10     27.57 o
 -11   9   6       50.90       51.14     14.23 o
 -10   9   6       12.49      -28.46     29.50 o
  -9   9   6       65.71       55.81     31.50 o
  -8   9   6        1.50       -2.74     22.16 o
  -7   9   6       95.06       80.71     28.61 o
  -6   9   6       92.69      109.39     11.71 o
  -5   9   6       81.60       93.97     12.08 o
  -4   9   6      118.32       85.67     31.65 o
  -3   9   6      105.51      107.17     12.01 o
  -2   9   6      351.73      368.04     17.93 o
  -1   9   6        2.32       10.60     23.05 o
   0   9   6      257.04      259.69     16.53 o
   1   9   6      291.11      281.62     17.79 o
   2   9   6       18.93       12.82     29.13 o
   3   9   6        0.35       -6.97     31.50 o
 -11  10   6      135.84      133.18     16.16 o
 -10  10   6        0.23      -33.50     33.50 o
  -9  10   6      131.63      163.93     15.79 o
  -8  10   6      103.41       74.04     39.13 o
  -7  10   6       97.35       76.48     32.16 o
  -6  10   6       17.16       30.16     22.16 o
  -5  10   6       63.17       58.55     12.52 o
  -4  10   6        2.26       13.64     24.90 o
  -3  10   6       96.47      118.13     13.78 o
  -2  10   6        5.37       14.30     22.97 o
  -1  10   6       55.79       11.93     35.50 o
   0  10   6       14.81       31.42     25.12 o
   1  10   6       17.87      -10.01     33.28 o
   2  10   6       10.43       25.12     26.61 o
 -10  11   6       36.49       70.78     31.65 o
  -9  11   6      175.13      120.65     40.24 o
  -8  11   6       23.62       70.48     33.87 o
  -7  11   6       26.80       39.58     11.64 o
  -6  11   6      102.29       70.48     38.17 o
  -5  11   6       27.01       12.15     29.42 o
  -4  11   6       19.98      -18.31     30.83 o
  -3  11   6       13.68       15.49     27.27 o
  -2  11   6      135.72      173.50     15.49 o
  -1  11   6       77.64       90.12     14.30 o
   0  11   6      158.71      119.54     40.98 o
  -9  12   6       22.75       14.45     28.83 o
  -8  12   6        4.47        3.48     32.02 o
  -7  12   6       87.01       99.46     33.42 o
  -6  12   6        4.18      -16.90     25.05 o
  -5  12   6        1.29       -3.34     25.86 o
  -4  12   6        9.92       50.91     25.64 o
  -3  12   6       16.27       49.21     12.67 o
  -2  12   6       16.67       -3.56     34.83 o
   2 -13   7       16.42       18.01     30.31 o
   3 -13   7        0.98       35.28     28.24 o
   4 -13   7       68.78       52.17     34.61 o
   5 -13   7        3.19       10.38     28.83 o
   6 -13   7       29.29       24.46     33.35 o
   7 -13   7        1.40      -30.68     30.68 o
   8 -13   7        0.60      -11.04     30.53 o
   0 -12   7        6.27      -34.46     34.46 o
   1 -12   7        1.42        3.34     32.02 o
   2 -12   7      102.59       94.57     36.46 o
   3 -12   7       59.82       58.55     13.78 o
   4 -12   7      125.52      137.85     15.79 o
   5 -12   7        0.05      -12.60     27.12 o
   6 -12   7       68.51       95.97     33.28 o
   7 -12   7       63.91       82.19     34.31 o
   8 -12   7        3.44       23.94     25.35 o
   9 -12   7        9.97        7.19     34.39 o
  -2 -11   7      174.19      220.63     18.53 o
  -1 -11   7        9.96      -26.68     34.39 o
   0 -11   7        7.59       22.09     30.09 o
   1 -11   7        6.60       63.59     24.01 o
   2 -11   7       20.94       29.27     23.42 o
   3 -11   7      103.07       85.30     14.30 o
   4 -11   7        8.20      -11.34     28.16 o
   5 -11   7      260.20      270.51     17.49 o
   6 -11   7       18.70       20.53     22.90 o
   7 -11   7       22.07       37.65     11.64 o
   8 -11   7       62.38       35.05     32.91 o
   9 -11   7       10.77       44.54     29.27 o
  10 -11   7      129.27      140.29     17.19 o
  -3 -10   7       26.11       17.27     33.57 o
  -2 -10   7      116.18      129.84     15.56 o
  -1 -10   7        1.57       56.77     24.46 o
   0 -10   7      235.21      238.49     15.86 o
   1 -10   7        0.87      -16.23     27.35 o
   2 -10   7       10.52       26.16     26.16 o
   3 -10   7       33.19       48.84     28.98 o
   4 -10   7       91.63       74.48     28.76 o
   5 -10   7        0.31       31.35     22.16 o
   6 -10   7       96.86      127.62     12.97 o
   7 -10   7       33.19       22.53     31.13 o
   8 -10   7       69.50       12.15     32.09 o
   9 -10   7       15.88      -29.20     34.17 o
  10 -10   7       23.26      -10.45     34.68 o
  -4  -9   7        6.69      -26.98     31.65 o
  -3  -9   7        1.51       46.54     25.79 o
  -2  -9   7       88.38       89.97     13.64 o
  -1  -9   7       70.29       58.70     12.30 o
   0  -9   7      347.58      350.99     17.05 o
   1  -9   7       14.20        2.45     24.53 o
   2  -9   7       51.43       21.05     25.94 o
   3  -9   7        4.00       13.86     19.64 o
   4  -9   7       50.01       56.77     10.75 o
   5  -9   7      124.40      108.28     12.67 o
   6  -9   7      133.92       79.60     30.02 o
   7  -9   7      110.96       90.34     14.08 o
   8  -9   7      133.47      142.96     14.45 o
   9  -9   7        7.03      -12.38     29.64 o
  10  -9   7        4.25        0.00     29.64 o
  11  -9   7       14.58       47.58     27.12 o
  -5  -8   7        7.34      -28.76     28.76 o
  -4  -8   7       11.66       51.80     23.42 o
  -3  -8   7       77.79       66.85     27.27 o
  -2  -8   7       26.40       10.23     27.12 o
  -1  -8   7        3.16      -19.12     24.68 o
   0  -8   7      155.76      175.20     13.34 o
   1  -8   7        1.44        6.45     17.86 o
   2  -8   7      478.45      474.76     17.42 o
   3  -8   7        1.02        0.00     22.83 o
   4  -8   7        2.14      -10.60     20.23 o
   5  -8   7       14.60       30.76     21.05 o
   6  -8   7       22.66       30.61     22.46 o
   7  -8   7        0.07       17.64     24.01 o
   8  -8   7       17.09       -5.41     25.57 o
   9  -8   7        0.17       23.79     25.57 o
  10  -8   7      225.91      233.15     19.12 o
  11  -8   7        6.51       -7.19     24.23 o
  -6  -7   7      144.73      165.79     16.90 o
  -5  -7   7        4.91        0.00     27.79 o
  -4  -7   7      100.59      122.43     14.45 o
  -3  -7   7       29.17       -2.52     26.53 o
  -2  -7   7      139.38      136.74     13.34 o
  -1  -7   7        9.85      -22.09     22.09 o
   0  -7   7        3.72       -6.00     18.68 o
   1  -7   7      287.34      291.78     14.23 o
   2  -7   7      211.02      192.47     12.60 o
   3  -7   7       17.58      -20.75     23.20 o
   4  -7   7       66.05       19.42     24.98 o
   5  -7   7        1.70       -2.08     20.83 o
   6  -7   7        2.66       15.49     20.38 o
   7  -7   7       51.53       51.29     10.45 o
   8  -7   7      222.55      243.16     16.01 o
   9  -7   7        9.78       25.94     23.94 o
  10  -7   7      143.45      169.72     15.93 o
  11  -7   7      142.91      178.98     16.97 o
  -7  -6   7      110.31       85.23     31.42 o
  -6  -6   7       11.93       42.84     26.31 o
  -5  -6   7      297.63      305.71     18.23 o
  -4  -6   7      182.91      171.27     13.64 o
  -3  -6   7        1.54       -2.22     20.53 o
  -2  -6   7       48.18       62.55     10.52 o
  -1  -6   7      480.64      490.69     17.05 o
   0  -6   7      285.03      253.09     13.64 o
   1  -6   7       34.67       51.66     20.23 o
   2  -6   7      210.84      188.47     12.30 o
   3  -6   7       70.33       60.40     22.31 o
   4  -6   7      113.62      125.32     10.97 o
   5  -6   7       39.46       21.42     23.72 o
   6  -6   7        1.03        2.08     21.34 o
   7  -6   7      250.63      265.54     14.67 o
   8  -6   7       39.68       38.32     22.97 o
   9  -6   7        4.27       31.20     21.79 o
  10  -6   7        9.82       18.53     25.12 o
  11  -6   7       35.49      -24.09     33.57 o
  -8  -5   7        4.72       17.49     33.05 o
  -7  -5   7       19.63       21.94     27.87 o
  -6  -5   7      214.51      189.58     15.71 o
  -5  -5   7      148.70      163.27     13.56 o
  -4  -5   7       46.11       56.25     21.49 o
  -3  -5   7      218.74      223.30     14.01 o
  -2  -5   7      423.14      425.47     15.79 o
  -1  -5   7      164.86      147.41     12.15 o
   0  -5   7      411.33      407.47     14.45 o
   1  -5   7      723.26      692.79     17.12 o
   2  -5   7      770.09      795.59     18.08 o
   3  -5   7       12.88       37.35     16.82 o
   4  -5   7     1321.70     1233.96     22.97 o
   5  -5   7      180.15      186.69     12.67 o
   6  -5   7       73.95       77.37      9.56 o
   7  -5   7       22.39      -11.26     26.61 o
   8  -5   7      189.75      174.01     14.82 o
   9  -5   7       54.48       38.69     26.53 o
  10  -5   7      142.04      157.86     16.08 o
  11  -5   7       11.06       -6.89     31.35 o
  -9  -4   7       13.79      -32.91     32.91 o
  -8  -4   7        7.37        6.52     26.75 o
  -7  -4   7      125.85      156.38     14.53 o
  -6  -4   7       46.44       38.39     28.38 o
  -5  -4   7      128.33      127.32     13.04 o
  -4  -4   7      531.26      495.58     18.23 o
  -3  -4   7      441.01      447.93     15.93 o
  -2  -4   7      679.08      664.34     17.64 o
  -1  -4   7       21.85       -1.56     22.16 o
   0  -4   7       96.62      125.92      9.41 o
   1  -4   7      661.32      625.87     15.71 o
   2  -4   7      107.33      130.14     10.01 o
   3  -4   7      271.81      269.84     11.86 o
   4  -4   7      180.31      191.80     11.86 o
   5  -4   7        0.04        5.41     20.45 o
   6  -4   7      150.57      133.92     11.19 o
   7  -4   7      649.90      627.65     19.57 o
   8  -4   7       15.49       34.61     24.46 o
   9  -4   7      138.18       75.15     33.05 o
  10  -4   7      417.02      367.15     21.49 o
  11  -4   7        2.06        0.00     32.24 o
  -9  -3   7        6.21       37.35     28.61 o
  -8  -3   7       39.83       54.25     29.57 o
  -7  -3   7       59.88       48.02     29.94 o
  -6  -3   7       41.26       30.83     21.86 o
  -5  -3   7     1115.44     1106.71     24.31 o
  -4  -3   7       27.87       -1.85     23.64 o
  -3  -3   7      413.48      393.46     14.53 o
  -2  -3   7      760.09      754.38     17.71 o
  -1  -3   7        0.15      -19.64     19.64 o
   0  -3   7      257.20      301.49     11.26 o
   1  -3   7       41.31       40.39     17.42 o
   2  -3   7      890.18      919.06     17.49 o
   3  -3   7      195.52      190.84     10.45 o
   4  -3   7     1932.92     1993.75     27.50 o
   5  -3   7        4.00        0.00     19.64 o
   6  -3   7      170.66      154.23     12.45 o
   7  -3   7        0.58       22.23     21.49 o
   8  -3   7       16.18        5.04     23.27 o
   9  -3   7       10.99       17.05     25.05 o
  10  -3   7        3.05       12.82     26.83 o
  11  -3   7       18.58      -10.82     33.57 o
 -10  -2   7       63.18       21.49     35.13 o
  -9  -2   7       23.90       31.87     26.68 o
  -8  -2   7      105.66      109.98     13.56 o
  -7  -2   7       85.69       82.04     12.52 o
  -6  -2   7      140.56       55.14     30.61 o
  -5  -2   7      479.64      464.90     16.45 o
  -4  -2   7      543.83      537.68     16.68 o
  -3  -2   7      769.78      774.54     17.86 o
  -2  -2   7      982.69      917.65     18.23 o
  -1  -2   7       93.26      107.54      8.45 o
   0  -2   7       27.22       43.50     16.23 o
   1  -2   7       83.94       90.49      7.63 o
   2  -2   7     1020.40      992.50     18.23 o
   3  -2   7      807.36      807.37     17.56 o
   4  -2   7     1865.91     1815.14     26.24 o
   5  -2   7      173.69      160.23     11.41 o
   6  -2   7      338.33      312.90     14.30 o
   7  -2   7      217.61      206.40     14.01 o
   8  -2   7       18.84       46.54     20.97 o
   9  -2   7       71.17       82.04     30.98 o
  10  -2   7      214.02      221.59     17.49 o
 -10  -1   7       53.29       34.02     31.87 o
  -9  -1   7       42.05       36.09     29.50 o
  -8  -1   7      105.10      102.05     13.56 o
  -7  -1   7        0.39        7.04     21.94 o
  -6  -1   7        1.48       31.05     19.27 o
  -5  -1   7      428.85      420.21     15.49 o
  -4  -1   7       25.39       61.44     22.16 o
  -3  -1   7     1883.55     1829.59     24.68 o
  -2  -1   7     3271.97     3280.25     33.35 o
  -1  -1   7        0.01        0.00     14.60 o
   0  -1   7     1785.40     1810.92     22.53 o
   1  -1   7        9.08        1.26     14.38 o
   2  -1   7      651.26      616.09     14.97 o
   3  -1   7       15.44       20.83     17.27 o
   4  -1   7        1.58       -1.63     18.60 o
   5  -1   7      109.62       99.24     10.23 o
   6  -1   7      234.61      205.29     12.45 o
   7  -1   7        0.56       -9.49     21.20 o
   8  -1   7       47.37       51.21     26.53 o
   9  -1   7      127.00      134.29     14.90 o
  10  -1   7       32.20       48.25     30.83 o
 -11   0   7        3.92       -7.26     27.79 o
 -10   0   7       31.38       61.59     28.83 o
  -9   0   7       43.35       46.17     27.94 o
  -8   0   7       41.46       -7.63     29.50 o
  -7   0   7       37.19       11.19     26.75 o
  -6   0   7      111.74       85.82     11.19 o
  -5   0   7       16.66       -1.70     21.64 o
  -4   0   7       54.85       24.75     21.34 o
  -3   0   7     1785.20     1730.95     23.79 o
  -2   0   7       29.52       45.95     17.86 o
  -1   0   7      245.53      226.78      9.93 o
   0   0   7      185.73      219.59      9.63 o
   1   0   7       67.22       67.59      7.78 o
   2   0   7        0.91       12.67     16.01 o
   3   0   7      930.27      898.75     18.68 o
   4   0   7      728.70      806.26     18.90 o
   5   0   7        7.32       -9.71     20.23 o
   6   0   7      366.39      385.23     16.97 o
   7   0   7       10.17      -20.01     22.60 o
   8   0   7       88.45       82.26     30.16 o
   9   0   7        0.02      -25.64     29.05 o
  10   0   7       36.31        3.63     32.09 o
 -11   1   7       74.98       98.27     37.13 o
 -10   1   7        1.90      -18.82     26.61 o
  -9   1   7      316.59      323.20     18.08 o
  -8   1   7      361.97      329.06     16.97 o
  -7   1   7       56.63       52.17     11.34 o
  -6   1   7        1.57       -9.49     21.94 o
  -5   1   7        2.47       -1.70     19.34 o
  -4   1   7       42.34       42.47     20.23 o
  -3   1   7      224.23      225.45     11.34 o
  -2   1   7       23.96       41.72      7.34 o
  -1   1   7       55.13       45.06     18.60 o
   0   1   7      178.84      169.27      9.49 o
   1   1   7      347.35      357.44     12.23 o
   2   1   7      754.99      736.30     16.45 o
   3   1   7       69.48       71.59      9.26 o
   4   1   7       61.70       71.30     10.01 o
   5   1   7        1.92       -2.08     19.49 o
   6   1   7      361.35      376.26     17.12 o
   7   1   7       13.59       45.21     23.35 o
   8   1   7       70.23       57.21     31.42 o
   9   1   7       96.32       91.75     35.80 o
 -11   2   7       30.73       27.42     35.94 o
 -10   2   7       16.21      -29.20     29.20 o
  -9   2   7       50.59       65.74     11.78 o
  -8   2   7       66.56       42.91     25.42 o
  -7   2   7       61.87       42.24     28.01 o
  -6   2   7       33.24       37.50      9.93 o
  -5   2   7      249.11      240.79     13.19 o
  -4   2   7       24.33       20.16     16.60 o
  -3   2   7     2148.54     2136.71     26.31 o
  -2   2   7      361.05      329.65     11.93 o
  -1   2   7     1659.75     1739.25     23.12 o
   0   2   7      195.74      188.54     10.60 o
   1   2   7     1019.66     1006.95     19.05 o
   2   2   7      150.75      173.50     10.45 o
   3   2   7       81.08       89.08      9.63 o
   4   2   7      192.64      172.09     12.38 o
   5   2   7      141.02      110.43     11.86 o
   6   2   7      219.12      186.98     15.12 o
   7   2   7       13.98       22.83     22.46 o
   8   2   7       49.25       35.43     32.39 o
   9   2   7        0.03       32.53     32.53 o
 -11   3   7       46.78       16.75     31.65 o
 -10   3   7       18.51       14.90     26.16 o
  -9   3   7        5.61        2.67     26.09 o
  -8   3   7       88.10       90.05     11.56 o
  -7   3   7       65.96       63.07     25.20 o
  -6   3   7     1322.27     1370.54     25.57 o
  -5   3   7      312.20      336.84     14.01 o
  -4   3   7      197.90      235.82     12.01 o
  -3   3   7      161.91      171.42     10.52 o
  -2   3   7      157.06      169.57     10.75 o
  -1   3   7      658.16      635.73     16.23 o
   0   3   7      244.33      247.53     11.26 o
   1   3   7       74.16       74.41      9.49 o
   2   3   7      359.60      347.51     14.23 o
   3   3   7      251.20      232.86     14.01 o
   4   3   7      137.51      134.44     12.08 o
   5   3   7       61.97       53.58     29.05 o
   6   3   7       39.57       32.91     26.83 o
   7   3   7      136.51      126.36     15.12 o
   8   3   7       60.54       20.75     32.83 o
 -11   4   7        1.19      -26.46     32.09 o
 -10   4   7        3.36      -23.64     27.79 o
  -9   4   7      280.95      263.32     16.16 o
  -8   4   7        9.14        4.74     23.42 o
  -7   4   7      396.03      434.96     16.60 o
  -6   4   7       90.47       86.78     10.38 o
  -5   4   7       68.19       63.14     10.01 o
  -4   4   7      542.27      569.25     16.75 o
  -3   4   7        0.51      -11.34     18.08 o
  -2   4   7      211.62      231.67     11.49 o
  -1   4   7      152.72      141.18     10.08 o
   0   4   7      229.67      223.30     12.38 o
   1   4   7      534.69      535.90     16.45 o
   2   4   7      548.14      586.67     17.86 o
   3   4   7       58.72       53.66     24.16 o
   4   4   7      281.79      266.88     15.34 o
   5   4   7       13.66       -2.67     26.01 o
   6   4   7       18.08       20.90     31.20 o
   7   4   7       65.45       90.12     31.13 o
 -12   5   7       18.72       58.70     34.46 o
 -11   5   7      121.67       89.16     32.83 o
 -10   5   7       34.73       30.90     11.93 o
  -9   5   7       27.17       40.09     28.16 o
  -8   5   7       62.80       94.12     10.97 o
  -7   5   7        7.46      -21.94     21.94 o
  -6   5   7        0.13       26.61     18.90 o
  -5   5   7        1.74        1.93     19.34 o
  -4   5   7        0.01       -1.78     18.75 o
  -3   5   7       73.69        7.04     24.68 o
  -2   5   7        1.13        5.19     21.79 o
  -1   5   7      163.12      176.31     11.56 o
   0   5   7      347.61      348.10     14.53 o
   1   5   7     1096.88     1073.95     23.20 o
   2   5   7      212.22      221.07     13.71 o
   3   5   7       74.62       78.63     28.90 o
   4   5   7       17.01       39.58     23.72 o
   5   5   7       39.69       52.77     27.79 o
   6   5   7       15.77        9.78     27.12 o
   7   5   7       34.87       -7.34     38.69 o
 -12   6   7        1.37       36.83     21.49 o
 -11   6   7      215.01      214.48     18.53 o
 -10   6   7        3.15       -9.04     23.94 o
  -9   6   7       23.57        2.74     24.68 o
  -8   6   7       55.90       27.87     26.16 o
  -7   6   7      717.72      734.52     21.71 o
  -6   6   7      421.33      405.69     16.75 o
  -5   6   7      529.98      552.20     18.60 o
  -4   6   7     2226.83     2184.36     31.79 o
  -3   6   7       55.16       15.19     24.38 o
  -2   6   7      765.75      708.36     19.34 o
  -1   6   7        5.83       -7.93     18.38 o
   0   6   7       21.06       20.83     18.16 o
   1   6   7      190.23      182.68     12.82 o
   2   6   7        5.32       29.05     20.53 o
   3   6   7        1.61      -18.53     23.27 o
   4   6   7       85.76       26.31     31.57 o
   5   6   7       15.48       41.95     25.20 o
   6   6   7        0.33      -17.93     34.24 o
 -11   7   7       29.83       33.87     33.87 o
 -10   7   7        8.77       -3.11     32.46 o
  -9   7   7        7.88       17.27     26.38 o
  -8   7   7        5.96        5.26     22.83 o
  -7   7   7        0.62       12.30     24.75 o
  -6   7   7       10.35        7.41      9.63 o
  -5   7   7      393.47      349.44     16.82 o
  -4   7   7       91.58       63.66     28.01 o
  -3   7   7        0.83        6.30     17.56 o
  -2   7   7      101.84       97.38     11.64 o
  -1   7   7        6.82       15.56     20.45 o
   0   7   7      218.88      212.70     14.23 o
   1   7   7       60.51       71.67     11.19 o
   2   7   7       59.69        8.15     27.72 o
   3   7   7      160.42      146.30     15.93 o
   4   7   7       35.50       29.05     29.05 o
   5   7   7        0.01      -21.42     33.94 o
 -11   8   7      377.18      405.69     22.38 o
 -10   8   7       84.80       29.27     36.09 o
  -9   8   7      229.95      218.41     17.27 o
  -8   8   7      132.12      157.41     13.93 o
  -7   8   7        0.05      -10.52     23.57 o
  -6   8   7       10.71       10.08     20.08 o
  -5   8   7       80.39       52.32     26.46 o
  -4   8   7       64.77       60.92     21.71 o
  -3   8   7       29.37       44.69     23.12 o
  -2   8   7      110.39      106.65     12.97 o
  -1   8   7      145.21      144.22     13.49 o
   0   8   7       94.77      107.31     13.27 o
   1   8   7      133.96       87.01     30.90 o
   2   8   7       12.64       12.08     31.13 o
   3   8   7       28.21       58.99     27.79 o
   4   8   7       26.79       35.94     30.09 o
 -11   9   7       22.49       44.02     32.39 o
 -10   9   7       73.94       74.85     36.02 o
  -9   9   7        9.16        0.00     28.01 o
  -8   9   7        1.49       11.93     24.98 o
  -7   9   7       21.56       59.59     21.42 o
  -6   9   7        0.22        8.00     25.79 o
  -5   9   7      458.63      470.16     19.27 o
  -4   9   7       92.01       69.59     12.23 o
  -3   9   7      324.51      326.09     17.86 o
  -2   9   7      171.75      184.46     14.60 o
  -1   9   7        3.63      -22.38     26.24 o
   0   9   7        0.36       67.81     22.60 o
   1   9   7        2.57      -30.61     30.61 o
   2   9   7       17.92      -23.57     31.79 o
 -10  10   7       36.11       71.67     32.02 o
  -9  10   7       57.14       70.85     30.39 o
  -8  10   7      146.57      194.84     16.60 o
  -7  10   7       64.98       78.26     28.90 o
  -6  10   7        4.14        2.89     27.94 o
  -5  10   7       83.33      100.87     33.72 o
  -4  10   7        0.89       31.72     24.31 o
  -3  10   7       57.55       73.07     26.01 o
  -2  10   7        9.41      -15.04     27.72 o
  -1  10   7       89.43        6.23     35.43 o
   0  10   7        4.89        6.60     31.57 o
   1  10   7       18.87       41.95     29.64 o
  -9  11   7      212.94      218.41     19.27 o
  -8  11   7        9.81       43.95     25.05 o
  -7  11   7       52.97        0.00     35.87 o
  -6  11   7        4.11        0.00     26.01 o
  -5  11   7        1.21       22.23     28.24 o
  -4  11   7       25.20       38.39     30.31 o
  -3  11   7       17.22        6.52     29.13 o
  -2  11   7      205.21      216.48     17.93 o
  -1  11   7        4.75      -13.93     26.09 o
   0  11   7        5.81        0.00     32.61 o
  -8  12   7       26.88      -29.20     39.65 o
  -7  12   7       19.80       35.65     28.53 o
  -6  12   7        0.54      -14.08     30.24 o
  -5  12   7        5.40      -17.56     28.68 o
  -4  12   7       15.39       31.87     30.61 o
  -3  12   7      107.18       68.55     37.65 o
   3 -13   8        0.79        0.00     32.09 o
   4 -13   8      180.54      197.28     18.75 o
   5 -13   8        2.32       10.75     29.72 o
   6 -13   8       17.88       21.64     33.05 o
   0 -12   8        5.27      -32.31     32.31 o
   1 -12   8      231.33      243.16     18.45 o
   2 -12   8        7.23      -31.05     31.05 o
   3 -12   8      115.15      127.92     16.90 o
   4 -12   8      151.83      168.38     16.60 o
   5 -12   8        6.78       32.68     30.68 o
   6 -12   8       15.57      -33.79     34.46 o
   7 -12   8       17.88       41.65     31.87 o
   8 -12   8       15.18       25.20     30.83 o
  -1 -11   8       26.01       72.70     28.76 o
   0 -11   8        4.11       13.12     26.24 o
   1 -11   8        0.04       37.72     23.12 o
   2 -11   8        0.01       36.54     26.90 o
   3 -11   8      182.50       95.46     38.24 o
   4 -11   8       14.04      -11.86     26.53 o
   5 -11   8       39.57       60.99     30.16 o
   6 -11   8       15.34       12.45     28.24 o
   7 -11   8       24.31        6.45     29.94 o
   8 -11   8        0.11       40.54     23.42 o
   9 -11   8       66.08       79.15     14.75 o
  -3 -10   8       71.96       86.34     16.30 o
  -2 -10   8       80.56       43.21     38.32 o
  -1 -10   8       15.97      -12.45     30.90 o
   0 -10   8       57.79       35.43     31.50 o
   1 -10   8       11.73       16.97     25.94 o
   2 -10   8      102.01      111.91     13.93 o
   3 -10   8      180.62      192.25     15.49 o
   4 -10   8      297.85      314.16     18.16 o
   5 -10   8       21.03       -8.37     27.79 o
   6 -10   8      154.96      159.56     15.71 o
   7 -10   8       49.67       69.81     12.97 o
   8 -10   8      136.53      153.78     16.53 o
   9 -10   8       29.73       44.02     28.90 o
  10 -10   8        1.76       80.71     27.94 o
  -4  -9   8       10.10       59.44     34.09 o
  -3  -9   8        0.32      -25.86     28.16 o
  -2  -9   8       23.01       53.95     27.50 o
  -1  -9   8       35.37       -2.82     30.61 o
   0  -9   8       23.43       23.86     24.75 o
   1  -9   8       15.70        0.00     25.64 o
   2  -9   8        3.31        7.41     23.05 o
   3  -9   8      314.57      310.30     17.64 o
   4  -9   8       73.16       88.42     11.41 o
   5  -9   8      265.08      262.43     16.60 o
   6  -9   8       69.96       48.17     27.05 o
   7  -9   8       77.53       79.08     29.87 o
   8  -9   8       16.24       54.18     26.61 o
   9  -9   8       28.76      -13.12     34.31 o
  10  -9   8        1.83      -24.75     34.54 o
  -5  -8   8       22.05       -3.48     34.83 o
  -4  -8   8        2.91       22.23     27.12 o
  -3  -8   8      254.51      233.38     18.01 o
  -2  -8   8        7.55      -16.16     27.27 o
  -1  -8   8      121.11      126.51     14.38 o
   0  -8   8      464.75      484.24     19.19 o
   1  -8   8      236.79      219.67     14.45 o
   2  -8   8       24.74      -25.05     25.05 o
   3  -8   8       19.99       36.31     22.68 o
   4  -8   8        7.06        2.30     20.45 o
   5  -8   8        6.52       38.17     23.12 o
   6  -8   8        7.40       62.70     21.42 o
   7  -8   8       13.96       -2.67     27.64 o
   8  -8   8       76.18      104.13     13.41 o
   9  -8   8       80.41       56.84     30.90 o
  10  -8   8       66.66       17.19     35.65 o
  11  -8   8       22.40       60.25     30.16 o
  -6  -7   8       65.91       38.24     34.98 o
  -5  -7   8        0.35        3.19     26.98 o
  -4  -7   8       22.92       54.69     29.20 o
  -3  -7   8        5.37        7.93     24.61 o
  -2  -7   8       15.57       -2.45     26.53 o
  -1  -7   8      274.76      271.99     14.82 o
   0  -7   8       15.08       15.04     20.45 o
   1  -7   8       23.19       48.39     20.53 o
   2  -7   8       80.11       39.28     24.38 o
   3  -7   8       33.57       -2.08     23.27 o
   4  -7   8        2.28      -23.49     24.01 o
   5  -7   8        0.30      -11.19     19.86 o
   6  -7   8      586.44      620.17     20.75 o
   7  -7   8      139.78      129.62     13.78 o
   8  -7   8      146.21      179.79     14.75 o
   9  -7   8        3.75       33.87     25.94 o
  10  -7   8       96.08       94.71     35.80 o
  11  -7   8       27.39        7.49     34.54 o
  -7  -6   8      162.38      171.64     18.60 o
  -6  -6   8       23.44       -3.19     32.09 o
  -5  -6   8       33.76       54.77     28.38 o
  -4  -6   8      104.56      110.28     12.97 o
  -3  -6   8      170.72      181.13     13.86 o
  -2  -6   8      206.70      192.99     13.34 o
  -1  -6   8       75.30       93.23     10.75 o
   0  -6   8        5.91       -5.93     22.97 o
   1  -6   8      681.29      630.17     18.90 o
   2  -6   8        8.82       18.90     23.49 o
   3  -6   8      570.21      551.98     17.79 o
   4  -6   8        0.42       21.94     19.42 o
   5  -6   8      251.98      256.80     14.60 o
   6  -6   8       46.65       26.61     11.19 o
   7  -6   8      141.57      121.47     13.86 o
   8  -6   8       35.22       16.45     25.20 o
   9  -6   8        4.84      -12.15     28.09 o
  10  -6   8        1.45       67.15     26.46 o
  11  -6   8       29.39       29.72     31.94 o
  -8  -5   8       28.69       50.77     29.87 o
  -7  -5   8        5.09       -9.78     30.39 o
  -6  -5   8       53.84       29.27     32.61 o
  -5  -5   8        1.12       10.52     25.57 o
  -4  -5   8        0.75       23.79     21.57 o
  -3  -5   8        1.79       -6.52     22.83 o
  -2  -5   8      182.36      182.09     12.97 o
  -1  -5   8      764.68      713.92     19.19 o
   0  -5   8       10.35       -5.41     20.38 o
   1  -5   8      969.00      940.85     20.75 o
   2  -5   8      330.12      351.88     14.16 o
   3  -5   8      124.45      123.69     10.97 o
   4  -5   8      749.15      717.18     19.79 o
   5  -5   8       13.03        6.15     22.75 o
   6  -5   8       83.70       69.15     25.72 o
   7  -5   8       94.94       88.34     29.42 o
   8  -5   8       68.75       89.67     12.52 o
   9  -5   8        8.83       -9.04     26.16 o
  10  -5   8      133.40      162.08     16.60 o
  11  -5   8        2.13       11.19     32.39 o
  -8  -4   8        6.01       16.90     29.57 o
  -7  -4   8      190.96      236.12     16.82 o
  -6  -4   8       18.95      -26.46     26.46 o
  -5  -4   8      623.69      612.90     20.90 o
  -4  -4   8      148.52      157.34     13.12 o
  -3  -4   8      224.68      213.89     13.56 o
  -2  -4   8      158.26      125.99     12.15 o
  -1  -4   8       54.92       60.47     20.23 o
   0  -4   8      170.42      176.16     11.78 o
   1  -4   8      467.22      485.06     15.34 o
   2  -4   8        9.53       27.94     17.93 o
   3  -4   8      224.06      228.34     12.30 o
   4  -4   8      241.01      228.19     12.90 o
   5  -4   8      791.25      805.15     21.34 o
   6  -4   8        2.54      -22.90     22.90 o
   7  -4   8      293.77      294.74     15.93 o
   8  -4   8      146.35      152.67     14.82 o
   9  -4   8      204.84      208.99     16.90 o
  10  -4   8      294.60      322.09     20.75 o
  -9  -3   8       32.49       49.36     31.50 o
  -8  -3   8        0.61      -31.65     31.65 o
  -7  -3   8      203.76      185.43     16.82 o
  -6  -3   8       10.26       -7.49     29.72 o
  -5  -3   8     1266.87     1251.67     26.98 o
  -4  -3   8     1032.62     1015.85     23.05 o
  -3  -3   8     1065.59     1006.36     22.01 o
  -2  -3   8      109.17      115.47     11.41 o
  -1  -3   8       43.32       36.54      8.52 o
   0  -3   8        7.25        6.15     18.38 o
   1  -3   8      488.39      441.41     13.93 o
   2  -3   8      291.73      292.81     12.60 o
   3  -3   8      329.57      332.69     13.86 o
   4  -3   8      620.10      567.25     17.71 o
   5  -3   8       24.27       33.87     16.82 o
   6  -3   8       54.68        8.82     26.38 o
   7  -3   8        4.16       46.91     21.94 o
   8  -3   8       46.36       63.66     26.98 o
   9  -3   8        9.16       -6.23     31.05 o
  10  -3   8       23.88       48.69     32.24 o
  -9  -2   8       10.64       -3.34     30.24 o
  -8  -2   8        2.02        5.93     22.16 o
  -7  -2   8        0.25       23.72     26.98 o
  -6  -2   8        7.22       -7.04     21.05 o
  -5  -2   8      204.44      178.46     13.56 o
  -4  -2   8      537.00      549.02     17.34 o
  -3  -2   8       72.78       48.62     23.57 o
  -2  -2   8       54.00       44.84     19.86 o
  -1  -2   8        9.91       27.27     16.60 o
   0  -2   8       33.40       45.43      7.63 o
   1  -2   8      969.09      891.78     17.79 o
   2  -2   8      490.22      466.83     14.45 o
   3  -2   8     3120.82     3074.15     34.24 o
   4  -2   8     1201.65     1196.60     23.20 o
   5  -2   8        2.51      -22.97     22.97 o
   6  -2   8      302.45      263.61     14.53 o
   7  -2   8       36.28       45.58     27.05 o
   8  -2   8       44.60        8.52     26.53 o
   9  -2   8       53.35       34.68     30.76 o
  10  -2   8      176.42      186.69     17.56 o
 -10  -1   8       13.08      -17.64     31.42 o
  -9  -1   8       30.85       62.99     31.20 o
  -8  -1   8      134.79       89.60     32.39 o
  -7  -1   8       21.87       29.87     22.83 o
  -6  -1   8      642.32      583.78     19.71 o
  -5  -1   8     1128.07     1132.35     23.86 o
  -4  -1   8       12.72       -7.26     21.42 o
  -3  -1   8      536.72      513.59     15.93 o
  -2  -1   8     1351.00     1348.01     22.31 o
  -1  -1   8        9.85       11.71     17.34 o
   0  -1   8      373.69      367.07     12.38 o
   1  -1   8        7.31        2.96     16.75 o
   2  -1   8      449.23      396.79     14.23 o
   3  -1   8      514.31      477.72     15.56 o
   4  -1   8       77.38       50.54     24.09 o
   5  -1   8       28.79       27.12     20.53 o
   6  -1   8        2.91        0.00     23.64 o
   7  -1   8       75.90       81.60     28.24 o
   8  -1   8        0.96       49.58     22.38 o
   9  -1   8      300.89      338.02     20.08 o
  10  -1   8       15.74      -32.24     32.24 o
 -10   0   8        4.41       60.85     26.16 o
  -9   0   8       77.92       95.68     13.34 o
  -8   0   8        0.76       56.18     22.23 o
  -7   0   8       19.96      -25.49     25.49 o
  -6   0   8      469.49      430.07     16.90 o
  -5   0   8     3424.51     3334.43     38.39 o
  -4   0   8      466.55      470.76     15.79 o
  -3   0   8     1729.57     1779.20     26.01 o
  -2   0   8       21.41       21.12     17.42 o
  -1   0   8      396.98      404.57     12.90 o
   0   0   8        6.88      -10.23     16.30 o
   1   0   8        3.61        7.63     14.82 o
   2   0   8      273.84      258.06     12.52 o
   3   0   8      179.05      176.68     11.71 o
   4   0   8      874.87      883.11     20.97 o
   5   0   8      131.36      133.47     11.49 o
   6   0   8      343.85      352.33     16.38 o
   7   0   8       14.95      -26.68     26.68 o
   8   0   8        0.95       39.87     21.42 o
   9   0   8        4.75       27.50     28.38 o
 -11   1   8       54.89       65.59     33.42 o
 -10   1   8        9.96       35.87     28.61 o
  -9   1   8      211.62      217.07     16.60 o
  -8   1   8      170.42      201.95     14.67 o
  -7   1   8      143.13      148.15     12.75 o
  -6   1   8        6.42       14.67     20.60 o
  -5   1   8      192.67      157.04     12.52 o
  -4   1   8      291.71      287.26     13.19 o
  -3   1   8      348.32      304.97     13.41 o
  -2   1   8      102.79       93.31      9.63 o
  -1   1   8       95.86       98.05      9.26 o
   0   1   8      551.86      518.11     14.97 o
   1   1   8      445.90      425.55     13.93 o
   2   1   8        0.63       -1.70     18.23 o
   3   1   8      379.84      396.87     15.12 o
   4   1   8      383.10      352.99     15.64 o
   5   1   8      148.85      137.70     13.19 o
   6   1   8      156.62      158.90     14.30 o
   7   1   8       11.70       26.01     24.01 o
   8   1   8       17.23       25.94     31.13 o
   9   1   8      107.92      105.31     40.61 o
 -11   2   8       32.52       63.81     27.42 o
 -10   2   8       19.40      -12.67     30.39 o
  -9   2   8        2.85       28.31     25.64 o
  -8   2   8        5.27       -7.56     25.12 o
  -7   2   8       40.32       36.83     24.98 o
  -6   2   8      305.77      323.13     15.27 o
  -5   2   8      192.96      172.68     12.60 o
  -4   2   8      103.53       88.42     10.45 o
  -3   2   8     2704.72     2652.30     31.13 o
  -2   2   8      268.93      289.26     12.60 o
  -1   2   8     1279.80     1356.02     22.60 o
   0   2   8      192.98      179.13     11.34 o
   1   2   8      747.38      655.66     17.79 o
   2   2   8       83.14       46.10     22.68 o
   3   2   8        4.35       -8.08     20.01 o
   4   2   8       67.56       67.15     24.53 o
   5   2   8        4.78      -19.71     25.35 o
   6   2   8       29.09       52.92     12.08 o
   7   2   8       12.04       37.06     23.94 o
   8   2   8       25.03      -13.86     37.20 o
 -11   3   8        0.59      -31.05     31.05 o
 -10   3   8       98.49      105.91     15.27 o
  -9   3   8      323.62      321.42     18.38 o
  -8   3   8        7.85       10.23     24.75 o
  -7   3   8      709.43      758.01     21.86 o
  -6   3   8      779.09      743.71     20.16 o
  -5   3   8      864.22      800.70     20.60 o
  -4   3   8      243.09      243.75     12.75 o
  -3   3   8     1077.32     1028.52     21.12 o
  -2   3   8      180.37      188.91     11.78 o
  -1   3   8      410.42      433.33     15.27 o
   0   3   8      183.39      175.35     11.41 o
   1   3   8        7.74       -7.41     24.61 o
   2   3   8      248.27      242.64     13.56 o
   3   3   8      252.88      254.94     14.45 o
   4   3   8       18.91       33.50     24.46 o
   5   3   8      334.38      319.79     17.86 o
   6   3   8      111.16       99.31     14.38 o
   7   3   8       81.44       94.94     14.01 o
   8   3   8       59.55       78.34     15.79 o
 -11   4   8        5.89       -6.89     29.94 o
 -10   4   8       11.52       -9.26     33.50 o
  -9   4   8      643.36      689.68     23.42 o
  -8   4   8        0.50       23.05     23.05 o
  -7   4   8      156.17      160.67     13.04 o
  -6   4   8      226.59      207.81     13.71 o
  -5   4   8      285.40      274.29     14.38 o
  -4   4   8       60.68       79.08     10.01 o
  -3   4   8       74.85       80.78      9.86 o
  -2   4   8      325.85      319.27     13.86 o
  -1   4   8      931.00      932.40     21.34 o
   0   4   8      489.52      465.94     16.38 o
   1   4   8       82.01       61.14     23.42 o
   2   4   8      624.84      650.48     20.01 o
   3   4   8       14.16       28.46     24.68 o
   4   4   8       12.58      -15.71     26.46 o
   5   4   8       40.16       75.45     28.76 o
   6   4   8        3.29        0.00     26.16 o
   7   4   8       52.98       10.75     32.24 o
 -11   5   8       71.04       72.11     29.72 o
 -10   5   8       27.45        9.49     29.50 o
  -9   5   8       26.39       40.17     25.64 o
  -8   5   8        4.12       -7.86     27.50 o
  -7   5   8       51.35        4.82     28.90 o
  -6   5   8       19.76       41.28      9.78 o
  -5   5   8       40.29        4.15     26.24 o
  -4   5   8       80.16       83.52     10.75 o
  -3   5   8      433.38      449.49     16.38 o
  -2   5   8      175.42      214.48     12.67 o
  -1   5   8      464.19      441.26     16.75 o
   0   5   8      431.71      409.02     16.45 o
   1   5   8      434.40      421.55     17.34 o
   2   5   8       26.06       14.38     26.24 o
   3   5   8       16.57       49.65     24.09 o
   4   5   8        0.08      -30.39     30.39 o
   5   5   8       14.32      -15.86     28.16 o
   6   5   8        0.10      -10.52     26.46 o
 -11   6   8      181.82      177.79     17.19 o
 -10   6   8      143.66      140.07     16.68 o
  -9   6   8      117.21      129.70     14.82 o
  -8   6   8      240.70      263.10     15.93 o
  -7   6   8      188.64      187.28     14.01 o
  -6   6   8       10.27       11.71     22.09 o
  -5   6   8      511.21      509.81     18.38 o
  -4   6   8      296.95      269.77     14.45 o
  -3   6   8       46.15       30.16     25.49 o
  -2   6   8        2.17        8.67     20.38 o
  -1   6   8        3.25       20.16     21.57 o
   0   6   8       61.71       66.63     11.86 o
   1   6   8       19.80       41.87     23.20 o
   2   6   8       65.02       42.47     27.35 o
   3   6   8        8.16       11.56     23.12 o
   4   6   8       17.01       37.87     24.46 o
   5   6   8        5.85       27.72     27.27 o
 -11   7   8       11.35       35.94     28.76 o
 -10   7   8       48.40        6.60     33.57 o
  -9   7   8        0.07      -28.46     28.46 o
  -8   7   8        0.20      -28.16     31.05 o
  -7   7   8      105.43       73.74     28.61 o
  -6   7   8       58.57       68.11     28.68 o
  -5   7   8      171.88      152.37     13.12 o
  -4   7   8        0.22        2.37     21.12 o
  -3   7   8        8.39       -2.37     21.57 o
  -2   7   8      188.21      186.17     14.45 o
  -1   7   8       64.67       32.31     32.31 o
   0   7   8       13.40       23.12     23.12 o
   1   7   8      432.83      438.52     19.34 o
   2   7   8       75.27      100.05     34.31 o
   3   7   8       70.44       94.42     15.04 o
   4   7   8       10.16       52.10     30.09 o
 -11   8   8      313.16      332.69     20.75 o
 -10   8   8       11.51        0.00     32.39 o
  -9   8   8       59.83       79.23     28.16 o
  -8   8   8        5.26       38.61     29.20 o
  -7   8   8       77.92       34.02     31.79 o
  -6   8   8        3.30      -24.46     26.16 o
  -5   8   8      149.76      148.22     14.23 o
  -4   8   8       39.00       18.23     24.83 o
  -3   8   8        0.56       18.31     20.45 o
  -2   8   8       81.60       61.36     33.20 o
  -1   8   8      120.07      116.13     13.56 o
   0   8   8       30.99       20.01     30.68 o
   1   8   8      109.97       85.23     31.35 o
   2   8   8        0.09        6.52     26.90 o
   3   8   8       38.13       35.20     34.17 o
 -10   9   8       12.46       71.15     28.01 o
  -9   9   8       20.69        3.34     33.87 o
  -8   9   8       12.40        0.00     29.20 o
  -7   9   8       44.77       24.31     27.20 o
  -6   9   8       41.24       55.88     26.16 o
  -5   9   8      439.12      443.71     20.68 o
  -4   9   8        5.27       -8.60     29.35 o
  -3   9   8       56.23       57.88     28.61 o
  -2   9   8        0.01      -17.49     28.61 o
  -1   9   8        0.05      -27.64     27.64 o
   0   9   8        0.13       19.12     20.68 o
   1   9   8        1.57       40.54     28.68 o
   2   9   8       42.05       39.72     36.24 o
  -9  10   8      153.36      140.00     17.79 o
  -8  10   8        8.07       23.86     31.42 o
  -7  10   8       10.34       78.78     27.87 o
  -6  10   8       35.87       32.02     30.02 o
  -5  10   8       17.78        9.49     30.46 o
  -4  10   8        3.76      -25.27     26.46 o
  -3  10   8       75.28       78.93     32.98 o
  -2  10   8        9.74       -6.45     27.12 o
  -1  10   8        5.76       23.57     27.57 o
   0  10   8      107.89      111.02     15.34 o
  -8  11   8        2.59       43.87     21.94 o
  -7  11   8        6.80        0.00     31.35 o
  -6  11   8        1.56      -10.45     30.16 o
  -5  11   8       46.37       79.67     31.57 o
  -4  11   8      139.61      128.29     16.75 o
  -3  11   8      148.74      115.17     16.90 o
  -2  11   8       65.34       46.69     30.68 o
   1 -12   9       45.95       11.12     32.16 o
   2 -12   9        1.35       61.29     27.72 o
   3 -12   9       66.60       79.15     15.42 o
   4 -12   9       45.92       38.54     36.24 o
   5 -12   9        4.64        0.00     32.24 o
   6 -12   9        2.18      -35.28     35.28 o
   7 -12   9       50.35       58.55     34.31 o
  -1 -11   9        0.19      -39.43     39.43 o
   0 -11   9        4.39      -10.52     30.46 o
   1 -11   9       59.39       64.11     34.24 o
   2 -11   9       85.41       94.34     15.19 o
   3 -11   9      178.96      163.56     18.01 o
   4 -11   9        1.13       -9.63     25.42 o
   5 -11   9        0.03       -9.71     31.20 o
   6 -11   9       50.53       75.96     32.16 o
   7 -11   9       62.38       30.76     32.91 o
   8 -11   9        9.70        3.56     34.17 o
  -2 -10   9       38.88       24.90     33.94 o
  -1 -10   9       12.54      -26.83     30.31 o
   0 -10   9        4.03       60.47     26.09 o
   1 -10   9      124.42      130.29     16.30 o
   2 -10   9       30.91        2.96     32.76 o
   3 -10   9      164.69      182.61     16.75 o
   4 -10   9      109.31      104.57     14.30 o
   5 -10   9       76.37       87.16     12.82 o
   6 -10   9      141.66      134.59     14.97 o
   7 -10   9      135.86      141.40     16.45 o
   8 -10   9        1.12      -16.90     28.90 o
   9 -10   9       89.40      100.72     33.72 o
  -4  -9   9       49.18       55.88     30.98 o
  -3  -9   9       27.44       48.39     33.20 o
  -2  -9   9        3.35       12.90     32.24 o
  -1  -9   9       18.97      -12.15     31.79 o
   0  -9   9        0.30      -14.38     27.50 o
   1  -9   9        0.60      -26.46     26.46 o
   2  -9   9       66.24       37.87     30.61 o
   3  -9   9      369.13      373.97     17.79 o
   4  -9   9       28.76       27.05     11.71 o
   5  -9   9      193.72      199.21     15.86 o
   6  -9   9       76.44       34.61     29.13 o
   7  -9   9       27.46       15.19     30.46 o
   8  -9   9       97.13       87.01     33.05 o
   9  -9   9       54.09       24.16     34.02 o
  10  -9   9        0.33       -7.41     28.31 o
  -5  -8   9       23.12       14.82     34.68 o
  -4  -8   9      120.94       57.88     38.98 o
  -3  -8   9      211.36      245.98     18.01 o
  -2  -8   9       18.09       17.56     26.83 o
  -1  -8   9      373.42      395.68     19.42 o
   0  -8   9       10.45       31.35     25.57 o
   1  -8   9       51.24       35.28     26.38 o
   2  -8   9       98.90       76.56     33.20 o
   3  -8   9       34.97       34.46     22.01 o
   4  -8   9        2.08      -17.49     21.05 o
   5  -8   9       43.43       33.72     27.79 o
   6  -8   9        5.06        2.74     25.94 o
   7  -8   9        0.18      -28.38     28.38 o
   8  -8   9       26.39       46.39     30.83 o
   9  -8   9      254.41      274.21     19.42 o
  10  -8   9       37.26       -3.63     33.05 o
  -6  -7   9        0.03      -36.17     36.17 o
  -5  -7   9       71.15       81.37     33.20 o
  -4  -7   9      142.11      133.62     16.01 o
  -3  -7   9       26.72       77.30     27.57 o
  -2  -7   9        0.01      -21.27     28.09 o
  -1  -7   9        4.16       -4.97     24.98 o
   0  -7   9       23.78       61.73     22.01 o
   1  -7   9        0.14       36.76     23.64 o
   2  -7   9      127.91      155.34     12.67 o
   3  -7   9      182.17      182.17     14.16 o
   4  -7   9        3.07        4.67     23.86 o
   5  -7   9      711.28      760.53     23.12 o
   6  -7   9        0.40      -24.68     24.68 o
   7  -7   9      125.41      125.92     14.08 o
   8  -7   9       55.32       87.01     12.75 o
   9  -7   9       12.54       19.64     25.35 o
  10  -7   9       29.09       10.75     33.35 o
  -6  -6   9       18.12       58.18     26.31 o
  -5  -6   9        1.89       15.56     25.12 o
  -4  -6   9       52.51       48.32     31.79 o
  -3  -6   9        0.57       15.64     21.20 o
  -2  -6   9        1.40       55.66     19.49 o
  -1  -6   9      414.01      404.65     16.90 o
   0  -6   9       33.53       36.91     25.42 o
   1  -6   9      458.54      443.41     17.12 o
   2  -6   9       39.18       25.12     24.09 o
   3  -6   9      983.24      968.56     23.79 o
   4  -6   9       21.13       39.72     21.64 o
   5  -6   9      291.90      284.44     15.12 o
   6  -6   9       46.35       59.73     25.12 o
   7  -6   9      326.50      342.32     17.64 o
   8  -6   9       42.24       48.25     11.78 o
   9  -6   9        9.36       -3.26     31.42 o
  10  -6   9       10.23       34.98     29.27 o
  -7  -5   9        0.22        0.00     30.83 o
  -6  -5   9       29.51      -35.50     35.50 o
  -5  -5   9      115.63       97.38     14.45 o
  -4  -5   9       28.36       44.32     26.98 o
  -3  -5   9      138.18      122.43     13.27 o
  -2  -5   9      448.33      439.04     17.56 o
  -1  -5   9      832.65      867.70     22.53 o
   0  -5   9      100.60       93.90     11.41 o
   1  -5   9      417.98      413.10     16.16 o
   2  -5   9       27.02       37.72      9.41 o
   3  -5   9      227.49      228.56     12.82 o
   4  -5   9        6.95       10.52     19.94 o
   5  -5   9        1.20      -18.01     21.79 o
   6  -5   9      271.29      279.47     15.27 o
   7  -5   9      123.77      152.82     13.78 o
   8  -5   9       28.89       11.64     30.02 o
   9  -5   9       75.98       88.27     13.56 o
  10  -5   9       30.20       17.56     34.24 o
  -8  -4   9       12.34        3.63     32.09 o
  -7  -4   9      101.82       55.29     35.50 o
  -6  -4   9      121.90      116.73     14.67 o
  -5  -4   9        0.09       -5.34     26.53 o
  -4  -4   9        2.55      -12.01     25.12 o
  -3  -4   9       62.62       58.70     11.86 o
  -2  -4   9        0.21       20.45     21.05 o
  -1  -4   9      112.55      121.32     11.86 o
   0  -4   9       59.75       44.32     10.45 o
   1  -4   9      249.07      288.74     13.71 o
   2  -4   9      134.63      144.44     10.23 o
   3  -4   9      234.55      227.15     13.04 o
   4  -4   9      325.32      318.38     14.75 o
   5  -4   9      171.34      176.53     13.56 o
   6  -4   9        9.15       24.09     20.16 o
   7  -4   9      513.35      520.49     20.45 o
   8  -4   9       68.67       63.51     30.53 o
   9  -4   9      147.20      156.38     15.56 o
  10  -4   9       94.56       93.08     14.45 o
  -8  -3   9      104.38       79.23     17.27 o
  -7  -3   9       66.30       88.19     30.61 o
  -6  -3   9       31.43        2.74     28.53 o
  -5  -3   9       61.87       73.59     11.41 o
  -4  -3   9       33.20       69.52     24.01 o
  -3  -3   9       65.12       56.32     10.97 o
  -2  -3   9      249.28      255.61     13.64 o
  -1  -3   9     1091.78     1067.21     22.01 o
   0  -3   9       52.27       63.66     22.53 o
   1  -3   9     2229.83     2018.65     28.76 o
   2  -3   9        8.87       -1.78     18.16 o
   3  -3   9     1148.72     1080.18     23.05 o
   4  -3   9      402.14      370.56     15.64 o
   5  -3   9      180.20      211.29     13.27 o
   6  -3   9      267.47      265.54     15.42 o
   7  -3   9      112.72       78.11     13.12 o
   8  -3   9       40.56       29.35     31.87 o
   9  -3   9       23.06       39.20     28.83 o
  10  -3   9        0.35      -29.05     32.91 o
  -9  -2   9       79.52       42.69     35.94 o
  -8  -2   9        0.62      -28.61     28.61 o
  -7  -2   9       26.23       28.68     27.79 o
  -6  -2   9      320.81      290.81     16.68 o
  -5  -2   9       50.14       32.53     27.50 o
  -4  -2   9        9.00       38.02     20.01 o
  -3  -2   9      151.66      118.80     12.15 o
  -2  -2   9      214.30      187.58     12.45 o
  -1  -2   9       43.18       41.72     21.71 o
   0  -2   9      354.22      309.19     13.49 o
   1  -2   9     2900.96     2655.56     32.02 o
   2  -2   9        7.97      -17.79     21.05 o
   3  -2   9     2013.73     1981.59     29.35 o
   4  -2   9       35.22       38.76      9.41 o
   5  -2   9        5.33       31.28     18.38 o
   6  -2   9       10.50        9.71     21.20 o
   7  -2   9       13.66       21.64     23.27 o
   8  -2   9       29.85       27.12     30.90 o
   9  -2   9       19.55       23.49     28.76 o
  -9  -1   9      157.65      166.75     17.42 o
  -8  -1   9      211.45      193.73     16.90 o
  -7  -1   9      134.56      132.29     14.67 o
  -6  -1   9       11.24       39.13     23.72 o
  -5  -1   9      310.64      312.90     15.42 o
  -4  -1   9       55.81       48.32     25.20 o
  -3  -1   9      525.39      522.41     16.60 o
  -2  -1   9      395.84      358.48     14.45 o
  -1  -1   9       56.45       38.98     21.94 o
   0  -1   9        4.14       -3.34     18.75 o
   1  -1   9        6.57       17.12     18.16 o
   2  -1   9      487.97      469.94     15.71 o
   3  -1   9       13.02        3.85     20.68 o
   4  -1   9       25.53       52.25     20.60 o
   5  -1   9       32.29        2.30     23.64 o
   6  -1   9       23.92       47.80     21.49 o
   7  -1   9      104.11      106.57     14.01 o
   8  -1   9       25.87       40.69     28.83 o
   9  -1   9      194.30      183.57     18.23 o
 -10   0   9        0.09      -10.89     28.76 o
  -9   0   9       13.77       -3.26     28.53 o
  -8   0   9       56.79       20.38     33.57 o
  -7   0   9        0.37       18.31     19.42 o
  -6   0   9      350.47      323.35     16.30 o
  -5   0   9      135.66      124.21     13.12 o
  -4   0   9      405.08      402.87     15.71 o
  -3   0   9      487.72      516.19     16.60 o
  -2   0   9      285.67      289.18     12.90 o
  -1   0   9       32.34        8.45     18.45 o
   0   0   9      453.16      419.92     14.30 o
   1   0   9      173.78      172.38     11.64 o
   2   0   9       57.30       11.12     23.49 o
   3   0   9     2360.58     2320.43     32.68 o
   4   0   9      153.75      141.63     12.23 o
   5   0   9        1.85       -9.49     24.83 o
   6   0   9        0.06       23.72     22.83 o
   7   0   9        1.23       -2.96     25.79 o
   8   0   9       32.99       49.14     30.53 o
   9   0   9        9.71       25.57     33.65 o
 -10   1   9       84.34       52.55     35.87 o
  -9   1   9      289.43      251.02     19.79 o
  -8   1   9        1.23        5.63     26.16 o
  -7   1   9        2.78       30.46     18.68 o
  -6   1   9       42.28        4.59     25.35 o
  -5   1   9       29.02        2.08     21.86 o
  -4   1   9       13.71        0.00     21.27 o
  -3   1   9      269.38      258.95     13.27 o
  -2   1   9       67.27       81.30      9.71 o
  -1   1   9      124.30      114.72     10.89 o
   0   1   9      566.73      547.98     16.01 o
   1   1   9      487.72      448.08     15.79 o
   2   1   9      930.32      929.73     21.27 o
   3   1   9      564.54      574.14     18.38 o
   4   1   9       96.67       81.15     11.49 o
   5   1   9       91.36       91.75     12.15 o
   6   1   9        8.37      -22.31     27.87 o
   7   1   9        4.62        3.11     26.53 o
   8   1   9       28.13       65.66     28.31 o
 -10   2   9      175.85      182.46     18.23 o
  -9   2   9       47.44       49.21     32.53 o
  -8   2   9        3.77      -24.61     24.61 o
  -7   2   9       31.36      -22.53     29.05 o
  -6   2   9       85.07       91.08     11.64 o
  -5   2   9      556.02      532.79     18.60 o
  -4   2   9      440.03      447.78     16.68 o
  -3   2   9     1809.78     1721.76     27.42 o
  -2   2   9      172.02      144.15     11.34 o
  -1   2   9       49.31       66.63     22.16 o
   0   2   9        7.81      -16.60     20.45 o
   1   2   9      377.19      398.13     15.49 o
   2   2   9        0.84        4.08     20.16 o
   3   2   9       76.94       57.44     27.79 o
   4   2   9       45.49       50.91     23.35 o
   5   2   9        1.60      -10.75     26.53 o
   6   2   9        2.18      -11.86     26.61 o
   7   2   9        0.56      -13.19     27.27 o
   8   2   9       57.37       88.04     33.65 o
 -11   3   9        9.02       44.69     32.91 o
 -10   3   9       10.98       26.90     32.31 o
  -9   3   9      124.77      134.29     15.34 o
  -8   3   9       12.68        5.48     25.49 o
  -7   3   9      103.88       75.00     32.39 o
  -6   3   9      360.05      355.74     15.93 o
  -5   3   9      123.80      105.02     12.08 o
  -4   3   9      608.55      603.27     18.90 o
  -3   3   9      635.23      602.08     18.01 o
  -2   3   9       24.49       56.99     20.83 o
  -1   3   9       53.42       63.51     10.01 o
   0   3   9      279.69      288.66     13.41 o
   1   3   9       57.17       68.85     10.01 o
   2   3   9      410.90      390.42     17.19 o
   3   3   9      577.95      563.17     19.64 o
   4   3   9       19.25      -20.90     26.16 o
   5   3   9      323.29      352.92     18.01 o
   6   3   9       26.21       44.69     31.57 o
   7   3   9       67.44       31.79     34.09 o
 -11   4   9       11.62       44.32     33.87 o
 -10   4   9      177.90      200.84     17.86 o
  -9   4   9      240.04      266.73     18.23 o
  -8   4   9        3.35       33.20     23.49 o
  -7   4   9      314.61      311.86     17.49 o
  -6   4   9        4.48      -23.57     24.01 o
  -5   4   9       41.70       37.50     24.09 o
  -4   4   9       29.23        8.37     22.23 o
  -3   4   9      433.51      437.85     16.82 o
  -2   4   9       69.15       66.92     25.12 o
  -1   4   9       60.43       58.92     23.27 o
   0   4   9       29.95        0.00     20.01 o
   1   4   9      117.75      105.53     12.15 o
   2   4   9        5.14       33.42     22.16 o
   3   4   9      114.54      122.88     12.97 o
   4   4   9       17.50       59.59     23.57 o
   5   4   9       35.93       46.84     30.09 o
   6   4   9       14.26        6.89     28.38 o
 -11   5   9        0.00      -14.75     31.72 o
 -10   5   9       10.68       23.57     28.76 o
  -9   5   9        0.70       42.98     25.35 o
  -8   5   9        4.62       -5.63     27.42 o
  -7   5   9       74.01      -15.71     30.68 o
  -6   5   9       24.13       53.73     25.12 o
  -5   5   9        4.00       53.21     21.05 o
  -4   5   9      662.95      664.11     20.31 o
  -3   5   9      907.20      813.45     23.05 o
  -2   5   9       96.54      116.28     11.71 o
  -1   5   9     1120.78     1136.65     25.20 o
   0   5   9      305.36      318.75     15.64 o
   1   5   9      442.21      461.79     18.23 o
   2   5   9        0.11      -10.45     25.86 o
   3   5   9       15.67       48.17     22.83 o
   4   5   9        4.54      -12.38     28.68 o
   5   5   9        3.77      -10.15     31.65 o
 -11   6   9       56.79       33.50     34.76 o
 -10   6   9       99.00       92.86     15.79 o
  -9   6   9       35.54       59.88     28.01 o
  -8   6   9       69.06       61.22     28.09 o
  -7   6   9      100.58      102.79     13.19 o
  -6   6   9        1.67      -22.23     22.23 o
  -5   6   9       81.59       67.29     12.23 o
  -4   6   9        7.00      -22.01     22.01 o
  -3   6   9       87.48       71.96     11.19 o
  -2   6   9       47.71       32.98     23.35 o
  -1   6   9      165.76      180.76     13.19 o
   0   6   9       94.03       81.00     28.61 o
   1   6   9       82.15       65.96     12.52 o
   2   6   9        7.07       17.27     26.31 o
   3   6   9        4.06       -6.23     31.05 o
   4   6   9        7.31       64.18     25.05 o
   5   6   9       66.22       51.58     35.35 o
 -10   7   9       68.85       42.17     35.50 o
  -9   7   9       14.61       -9.78     33.35 o
  -8   7   9      177.82      181.65     16.30 o
  -7   7   9       27.93       -8.60     30.16 o
  -6   7   9      171.27      190.84     14.75 o
  -5   7   9       98.75      100.64     12.75 o
  -4   7   9       10.16        7.63     24.61 o
  -3   7   9       21.93        2.52     24.31 o
  -2   7   9       29.26       41.35     24.23 o
  -1   7   9        5.65      -13.34     26.24 o
   0   7   9       38.21       13.93     28.09 o
   1   7   9      104.68       76.93     29.27 o
   2   7   9        1.79       12.67     26.46 o
   3   7   9       24.03       40.91     27.72 o
   4   7   9        0.08      -14.75     30.46 o
 -10   8   9        9.66        0.00     34.46 o
  -9   8   9       18.70      -27.12     31.79 o
  -8   8   9       99.90      105.39     35.43 o
  -7   8   9      122.86       97.16     34.31 o
  -6   8   9        6.30        5.85     24.09 o
  -5   8   9       28.38      -14.01     29.27 o
  -4   8   9      107.42       58.33     29.27 o
  -3   8   9      121.28      111.09     13.86 o
  -2   8   9      352.76      393.90     18.90 o
  -1   8   9       19.37       23.57     29.13 o
   0   8   9      234.69      248.57     17.27 o
   1   8   9       98.42      133.18     14.67 o
   2   8   9       18.71       48.77     29.94 o
  -9   9   9       19.01      -14.23     34.17 o
  -8   9   9       22.05       -6.74     30.61 o
  -7   9   9       44.48       35.72     23.64 o
  -6   9   9       86.10       77.59     28.61 o
  -5   9   9      167.23      153.63     17.12 o
  -4   9   9       65.28       75.89     32.53 o
  -3   9   9       17.44      -12.23     27.42 o
  -2   9   9        9.25       -3.11     24.09 o
  -1   9   9        0.03       -3.26     31.72 o
   0   9   9       80.16       81.00     14.60 o
   1   9   9        0.78      -29.42     29.42 o
  -9  10   9        1.12       30.09     28.16 o
  -8  10   9       44.98       28.83     39.80 o
  -7  10   9       17.30       34.39     33.35 o
  -6  10   9      141.15      155.12     17.19 o
  -5  10   9       22.99       39.87     29.35 o
  -4  10   9       64.23       73.15     31.20 o
  -3  10   9       43.42       33.72     31.65 o
  -2  10   9        0.58      -10.38     24.68 o
  -1  10   9       17.55       35.87     33.65 o
  -7  11   9        0.03      -18.53     31.65 o
  -6  11   9        0.87      -14.60     30.02 o
  -5  11   9       35.26       18.08     35.28 o
  -4  11   9        5.52      -30.24     30.24 o
  -3  11   9        8.51       37.06     29.64 o
   3 -12  10       54.06       26.09     38.91 o
   4 -12  10       18.49        3.71     36.46 o
   5 -12  10        1.22       48.25     31.72 o
   6 -12  10        0.90      -36.31     36.31 o
   0 -11  10       45.94       14.75     37.95 o
   1 -11  10       12.07       32.09     34.39 o
   2 -11  10       26.63       83.38     29.50 o
   3 -11  10       59.33       68.40     14.75 o
   4 -11  10       13.47       23.86     31.42 o
   5 -11  10       26.71       48.17     28.38 o
   6 -11  10       82.85      110.28     15.86 o
   7 -11  10      122.34      142.89     17.42 o
  -2 -10  10       19.15       26.09     34.31 o
  -1 -10  10       11.59       35.28     25.42 o
   0 -10  10       43.17       84.49     30.02 o
   1 -10  10       42.14       -6.52     38.83 o
   2 -10  10        8.26      -19.05     31.13 o
   3 -10  10       41.93       65.96     34.02 o
   4 -10  10        6.75      -18.90     31.79 o
   5 -10  10       12.91        9.56     28.76 o
   6 -10  10        0.40       42.69     26.90 o
   7 -10  10        0.06       47.88     28.16 o
   8 -10  10       38.43       93.83     34.61 o
  -3  -9  10        1.16        7.26     29.94 o
  -2  -9  10        5.03       -6.82     34.02 o
  -1  -9  10       35.27       96.94     34.54 o
   0  -9  10      147.23      151.11     14.90 o
   1  -9  10       25.05       44.69     25.79 o
   2  -9  10      246.24      243.60     17.64 o
   3  -9  10      309.84      356.48     19.27 o
   4  -9  10       11.65       29.20     26.38 o
   5  -9  10       13.39        0.00     30.09 o
   6  -9  10      173.56      169.42     16.01 o
   7  -9  10       36.52        3.26     35.87 o
   8  -9  10        0.09        6.89     27.20 o
   9  -9  10       90.45       62.62     41.21 o
  -4  -8  10       23.69       21.49     35.05 o
  -3  -8  10      180.41      116.36     42.17 o
  -2  -8  10        4.02       -6.23     33.94 o
  -1  -8  10       50.76       26.53     32.76 o
   0  -8  10        0.40       28.16     27.35 o
   1  -8  10       10.41        2.74     26.90 o
   2  -8  10      190.22      174.83     16.08 o
   3  -8  10       13.92       -2.67     28.46 o
   4  -8  10        1.21       16.30     24.01 o
   5  -8  10       10.11        8.37     27.05 o
   6  -8  10        2.42       35.35     23.94 o
   7  -8  10      141.64      172.61     15.04 o
   8  -8  10       36.57       10.01     29.94 o
   9  -8  10      219.70      197.43     19.34 o
  -5  -7  10       37.03       28.53     31.87 o
  -4  -7  10      120.70      142.66     17.12 o
  -3  -7  10      110.47      113.32     14.90 o
  -2  -7  10        6.64       48.62     20.83 o
  -1  -7  10      132.08      150.74     14.60 o
   0  -7  10       30.90       41.35     28.09 o
   1  -7  10        0.00      -12.52     21.49 o
   2  -7  10       46.66       -9.93     28.09 o
   3  -7  10        7.12      -14.97     24.46 o
   4  -7  10       71.53       77.22     12.15 o
   5  -7  10      235.91      242.05     16.16 o
   6  -7  10       66.59       87.38     30.24 o
   7  -7  10        4.94      -26.90     26.90 o
   8  -7  10       12.16       -3.26     27.27 o
   9  -7  10        1.06      -28.68     28.68 o
  -6  -6  10        0.06       18.01     28.98 o
  -5  -6  10        3.32      -31.72     31.72 o
  -4  -6  10       62.64       66.92     14.30 o
  -3  -6  10       30.89       39.43     27.87 o
  -2  -6  10       14.63       -5.26     23.79 o
  -1  -6  10       90.20       47.21     27.35 o
   0  -6  10       52.60       40.54     27.94 o
   1  -6  10       25.09       55.88     23.49 o
   2  -6  10      581.87      611.86     20.31 o
   3  -6  10       51.50       54.03     26.90 o
   4  -6  10       34.47       26.83     26.61 o
   5  -6  10      533.48      535.83     20.45 o
   6  -6  10       23.33       13.64     27.42 o
   7  -6  10       18.44      -11.71     27.20 o
   8  -6  10       14.04       28.61     28.61 o
   9  -6  10       52.76       52.03     35.50 o
  10  -6  10       42.29       60.62     38.98 o
  -7  -5  10        1.04       22.01     28.38 o
  -6  -5  10       31.95      -37.28     37.28 o
  -5  -5  10        0.46       30.68     26.75 o
  -4  -5  10      266.46      267.84     17.56 o
  -3  -5  10      158.94      164.38     14.97 o
  -2  -5  10      310.95      317.05     16.60 o
  -1  -5  10      691.44      722.44     21.42 o
   0  -5  10      123.77      113.24     12.45 o
   1  -5  10       21.38        6.52     24.75 o
   2  -5  10      176.97      165.42     13.49 o
   3  -5  10        0.00      -15.79     19.71 o
   4  -5  10       50.62       58.70     25.79 o
   5  -5  10      359.69      380.49     17.42 o
   6  -5  10       16.56       32.02     23.57 o
   7  -5  10      177.67      180.61     15.49 o
   8  -5  10        0.53      -25.27     28.61 o
   9  -5  10       68.13       41.58     31.72 o
  -7  -4  10       76.06       82.78     37.80 o
  -6  -4  10       66.04       68.92     33.20 o
  -5  -4  10       49.42       85.67     29.64 o
  -4  -4  10      149.72      144.00     14.82 o
  -3  -4  10      207.96      222.78     14.75 o
  -2  -4  10      146.47      150.52     13.78 o
  -1  -4  10      153.48      180.31     13.19 o
   0  -4  10       12.76       14.60     21.79 o
   1  -4  10        6.61       55.88     19.94 o
   2  -4  10       82.48       87.16     10.45 o
   3  -4  10       44.09       63.07     25.42 o
   4  -4  10      234.37      261.47     14.82 o
   5  -4  10      616.59      616.98     20.97 o
   6  -4  10        1.15        2.67     25.27 o
   7  -4  10      137.02      134.81     14.90 o
   8  -4  10       40.34       31.72     13.41 o
   9  -4  10       98.01       97.90     34.98 o
  -8  -3  10       72.52       71.67     38.61 o
  -7  -3  10       60.95       93.45     14.16 o
  -6  -3  10        2.56       35.28     27.94 o
  -5  -3  10      186.45      188.02     15.12 o
  -4  -3  10       27.98       56.47     23.20 o
  -3  -3  10        1.76       -2.30     22.90 o
  -2  -3  10      409.30      368.19     16.53 o
  -1  -3  10      963.04      911.50     21.94 o
   0  -3  10      135.93      122.95     10.89 o
   1  -3  10      481.98      441.56     15.64 o
   2  -3  10       73.00       55.29     19.71 o
   3  -3  10      359.41      357.14     15.64 o
   4  -3  10      412.95      433.48     17.34 o
   5  -3  10       87.51       75.82     29.42 o
   6  -3  10       77.09       63.96     31.28 o
   7  -3  10        2.82      -14.60     26.01 o
   8  -3  10       38.71       19.34     28.46 o
   9  -3  10       30.87       64.48     33.94 o
  -9  -2  10       19.59       78.85     26.83 o
  -8  -2  10        0.67       30.61     31.72 o
  -7  -2  10       32.48       55.29     29.13 o
  -6  -2  10       87.35       95.75     13.86 o
  -5  -2  10      204.13      195.80     15.42 o
  -4  -2  10        3.70        9.34     22.60 o
  -3  -2  10       89.34       84.93     12.01 o
  -2  -2  10     1175.51     1135.98     24.38 o
  -1  -2  10      103.22      117.76     11.34 o
   0  -2  10       34.27       44.84     21.27 o
   1  -2  10      207.14      178.83     12.75 o
   2  -2  10       77.30       50.69     23.35 o
   3  -2  10       74.16       77.30     10.23 o
   4  -2  10       70.53       66.77     11.34 o
   5  -2  10       16.05       24.31     10.30 o
   6  -2  10       12.63       -8.15     24.46 o
   7  -2  10       64.44       79.00     13.78 o
   8  -2  10        8.79        0.00     30.53 o
   9  -2  10      168.39      226.78     18.75 o
  -9  -1  10       26.75       -7.19     35.87 o
  -8  -1  10      411.34      430.07     21.49 o
  -7  -1  10       25.44      -31.28     31.28 o
  -6  -1  10      200.38      215.00     15.04 o
  -5  -1  10      204.47      204.55     14.53 o
  -4  -1  10       28.49       33.57     22.97 o
  -3  -1  10       32.63       18.82     24.31 o
  -2  -1  10        0.25       11.93     19.49 o
  -1  -1  10       53.18       50.84     10.08 o
   0  -1  10        0.57      -21.20     21.20 o
   1  -1  10      762.02      723.55     19.19 o
   2  -1  10      520.14      518.63     17.71 o
   3  -1  10       24.89       10.82     21.12 o
   4  -1  10       28.73       35.13     22.60 o
   5  -1  10       74.61       80.63     12.75 o
   6  -1  10        6.22       22.46     23.12 o
   7  -1  10      218.07      224.93     17.79 o
   8  -1  10       90.47       58.62     34.68 o
   9  -1  10      163.80      129.70     46.39 o
  -9   0  10        8.36      -27.64     30.16 o
  -8   0  10       42.36       56.25     27.57 o
  -7   0  10       14.64      -19.79     26.68 o
  -6   0  10      223.25      234.04     15.64 o
  -5   0  10       49.38       32.53     11.49 o
  -4   0  10       38.98       63.37     21.27 o
  -3   0  10      200.79      183.35     12.82 o
  -2   0  10      794.80      755.20     20.01 o
  -1   0  10        1.21        1.93     15.86 o
   0   0  10      584.56      592.97     18.01 o
   1   0  10     1609.99     1579.61     27.42 o
   2   0  10      249.93      237.75     13.64 o
   3   0  10      163.87      158.45     12.52 o
   4   0  10       29.10       38.91     24.31 o
   5   0  10        5.08       10.60     23.20 o
   6   0  10       55.92       64.77     24.61 o
   7   0  10        1.93      -31.57     31.57 o
   8   0  10      187.63      203.07     19.42 o
 -10   1  10       66.83       51.88     37.80 o
  -9   1  10      228.10      237.53     18.53 o
  -8   1  10        0.19      -28.31     28.31 o
  -7   1  10        1.27      -24.68     24.68 o
  -6   1  10        0.61       -5.04     24.46 o
  -5   1  10      146.78      149.56     13.19 o
  -4   1  10        0.24      -19.49     21.57 o
  -3   1  10       22.22       -8.23     20.97 o
  -2   1  10        7.86       14.01     20.31 o
  -1   1  10      112.74       89.08     10.75 o
   0   1  10      165.60      166.83     12.97 o
   1   1  10       39.86       26.98     22.83 o
   2   1  10      160.52      157.04     12.67 o
   3   1  10      320.84      349.21     16.68 o
   4   1  10        0.88       10.23     23.12 o
   5   1  10       62.69       81.23     12.15 o
   6   1  10        0.33      -28.61     28.61 o
   7   1  10       16.39       41.13     29.05 o
   8   1  10       71.26      121.17     16.68 o
 -10   2  10       43.93       39.87     27.87 o
  -9   2  10      218.64      203.21     18.45 o
  -8   2  10       89.69       71.67     30.16 o
  -7   2  10        6.92       24.53     21.64 o
  -6   2  10      494.22      464.09     18.68 o
  -5   2  10       95.88      116.65     12.30 o
  -4   2  10      193.65      196.84     13.41 o
  -3   2  10       23.37       36.24     10.15 o
  -2   2  10        0.35      -18.53     21.05 o
  -1   2  10      169.26      193.95     12.45 o
   0   2  10       10.52      -16.82     22.83 o
   1   2  10      919.33      894.82     22.31 o
   2   2  10       61.29       65.00     22.53 o
   3   2  10      129.28       95.46     12.97 o
   4   2  10       11.84       -5.41     25.49 o
   5   2  10       97.31       92.79     31.28 o
   6   2  10       29.05       19.79     33.28 o
   7   2  10       13.49       -7.26     32.91 o
 -10   3  10        6.42       -7.19     28.61 o
  -9   3  10      229.99      263.10     18.16 o
  -8   3  10       43.98       41.58     28.53 o
  -7   3  10       67.01       54.55     27.79 o
  -6   3  10      159.52      144.81     13.41 o
  -5   3  10       22.34        7.11     19.64 o
  -4   3  10      339.46      317.86     16.16 o
  -3   3  10      283.32      298.22     15.19 o
  -2   3  10      125.21      135.55     11.56 o
  -1   3  10        0.42        0.00     19.86 o
   0   3  10      454.65      470.31     17.86 o
   1   3  10       83.72       53.73     24.83 o
   2   3  10      243.90      229.60     15.79 o
   3   3  10      412.45      397.90     18.75 o
   4   3  10       19.27        8.82     28.24 o
   5   3  10      214.57      195.51     18.45 o
   6   3  10       20.54       31.65     30.46 o
 -10   4  10      197.60      211.66     18.68 o
  -9   4  10      199.09      183.13     18.31 o
  -8   4  10        0.90       38.91     23.35 o
  -7   4  10       28.00       44.24     12.45 o
  -6   4  10       60.22       48.99     26.16 o
  -5   4  10       18.20       19.57     21.86 o
  -4   4  10       16.14       18.75     22.53 o
  -3   4  10      378.99      325.50     16.68 o
  -2   4  10       39.59       41.06     23.05 o
  -1   4  10       43.40       25.49     21.86 o
   0   4  10       26.80       14.38     22.68 o
   1   4  10        6.37       12.60     22.90 o
   2   4  10      261.97      300.52     16.45 o
   3   4  10       66.30       72.70     27.72 o
   4   4  10      141.26      139.63     16.16 o
   5   4  10        5.16       31.05     26.01 o
   6   4  10        4.08       -3.78     27.50 o
 -10   5  10       71.56       85.97     32.83 o
  -9   5  10       14.56       13.19     28.76 o
  -8   5  10        0.21       30.46     24.38 o
  -7   5  10       15.40       14.16     28.53 o
  -6   5  10       35.87       40.24     25.05 o
  -5   5  10       22.21       38.91     10.97 o
  -4   5  10      216.37      261.54     14.67 o
  -3   5  10       47.89       45.88     11.49 o
  -2   5  10      103.74       89.08     12.60 o
  -1   5  10       60.82       22.46     28.38 o
   0   5  10        1.79       10.38     20.75 o
   1   5  10        6.69       21.86     22.53 o
   2   5  10        0.03        8.82     25.42 o
   3   5  10        9.44       22.09     23.42 o
   4   5  10       46.33       58.18     28.83 o
   5   5  10       36.94       14.90     32.46 o
 -10   6  10      217.09      197.06     19.05 o
  -9   6  10      142.52      122.58     16.82 o
  -8   6  10       31.52       31.35     29.42 o
  -7   6  10      121.53       79.97     30.31 o
  -6   6  10        0.99      -25.27     26.24 o
  -5   6  10        0.81      -25.94     25.94 o
  -4   6  10      129.09      158.97     14.08 o
  -3   6  10       48.83       65.51     25.79 o
  -2   6  10       19.56       52.92     19.79 o
  -1   6  10        0.59       18.97     23.20 o
   0   6  10       56.31        8.45     31.35 o
   1   6  10       10.62      -12.01     25.79 o
   2   6  10       19.46       25.57     29.64 o
   3   6  10       20.37       -3.41     35.57 o
   4   6  10      132.44      195.28     18.08 o
 -10   7  10      106.19      111.69     16.23 o
  -9   7  10        4.45       -3.48     28.01 o
  -8   7  10       26.13       16.38     27.64 o
  -7   7  10       17.75       52.77     30.24 o
  -6   7  10       42.67       11.86     29.72 o
  -5   7  10        2.98        0.00     25.49 o
  -4   7  10       31.89       42.61     11.49 o
  -3   7  10        3.31       28.38     19.27 o
  -2   7  10       22.21       28.83     24.09 o
  -1   7  10       78.02       81.82     13.64 o
   0   7  10        1.17       21.79     26.61 o
   1   7  10        0.78      -13.12     28.24 o
   2   7  10       62.63      101.38     15.86 o
   3   7  10        2.82      -11.26     28.24 o
  -9   8  10       11.87        0.00     32.09 o
  -8   8  10       82.81       58.40     36.54 o
  -7   8  10      134.71      123.40     16.53 o
  -6   8  10        0.51       34.83     27.79 o
  -5   8  10        0.62      -26.68     26.68 o
  -4   8  10       64.11       52.25     31.79 o
  -3   8  10        5.65       18.53     22.68 o
  -2   8  10      205.65      214.63     17.71 o
  -1   8  10        1.58      -33.94     33.94 o
   0   8  10      131.51      150.74     16.60 o
   1   8  10       15.23       -3.63     33.94 o
  -8   9  10      125.66      113.17     18.01 o
  -7   9  10       82.75      101.24     38.09 o
  -6   9  10       84.71       84.93     34.46 o
  -5   9  10        1.27       40.17     24.61 o
  -4   9  10       33.36       36.69     26.90 o
  -3   9  10        9.27      -30.31     33.50 o
  -2   9  10       39.16       62.33     33.94 o
  -1   9  10       12.69       46.54     32.98 o
   0   9  10       71.40       82.26     33.87 o
  -7  10  10       24.14      -36.39     36.39 o
  -6  10  10       46.27       40.24     37.80 o
  -5  10  10        0.12       21.71     26.61 o
  -4  10  10       22.06       61.73     29.27 o
  -3  10  10        0.55       59.22     28.16 o
  -2  10  10       37.11       87.16     29.13 o
   1 -11  11        0.39       -3.85     37.28 o
   2 -11  11        5.89        0.00     31.65 o
   3 -11  11        0.04       -7.34     30.83 o
   4 -11  11      128.57      158.67     17.19 o
   5 -11  11        8.18       25.94     31.65 o
   6 -11  11      297.51      334.98     22.31 o
  -1 -10  11        0.63      -15.19     36.39 o
   0 -10  11       30.70       94.49     33.72 o
   1 -10  11      105.63      106.94     17.27 o
   2 -10  11        1.83       -6.89     27.50 o
   3 -10  11       82.51       68.11     39.43 o
   4 -10  11        8.19       17.05     23.42 o
   5 -10  11        7.32       20.83     28.16 o
   6 -10  11       38.17      -17.79     31.65 o
   7 -10  11       25.05      -18.45     35.20 o
  -2  -9  11       34.38       58.77     35.65 o
  -1  -9  11       49.69       41.87     28.31 o
   0  -9  11      209.17      260.65     19.79 o
   1  -9  11       76.71       95.83     14.97 o
   2  -9  11      105.11       97.90     16.60 o
   3  -9  11      172.48      138.44     16.38 o
   4  -9  11        8.67       12.75     25.49 o
   5  -9  11       11.84       26.01     29.13 o
   6  -9  11       59.81       67.37     32.31 o
   7  -9  11       43.54       21.12     33.42 o
   8  -9  11       34.37       44.62     34.02 o
  -3  -8  11       23.84       18.01     33.94 o
  -2  -8  11        1.02       23.64     28.90 o
  -1  -8  11        9.56        3.19     28.53 o
   0  -8  11        0.03      -31.87     31.87 o
   1  -8  11        0.16        2.96     26.61 o
   2  -8  11       60.68       70.70     30.61 o
   3  -8  11       11.92        8.82     26.53 o
   4  -8  11       82.80       65.81     28.09 o
   5  -8  11        5.26       46.17     25.57 o
   6  -8  11      223.13      249.68     17.93 o
   7  -8  11       44.39       60.85     30.98 o
   8  -8  11      225.75      211.14     19.86 o
  -4  -7  11      198.83      224.19     20.01 o
  -3  -7  11       51.19       66.40     34.83 o
  -2  -7  11       28.02       81.15     27.94 o
  -1  -7  11       99.82      119.69     15.19 o
   0  -7  11      150.33      166.90     14.75 o
   1  -7  11       11.03       -5.56     25.12 o
   2  -7  11      371.13      382.42     19.71 o
   3  -7  11      377.66      420.88     20.01 o
   4  -7  11       25.07      -11.34     32.02 o
   5  -7  11       51.14       61.66     27.42 o
   6  -7  11       13.17       58.62     24.09 o
   7  -7  11        0.03        3.26     30.09 o
   8  -7  11       40.50       66.33     34.39 o
   9  -7  11        5.33       30.09     30.98 o
  -5  -6  11       28.81      -21.42     38.09 o
  -4  -6  11        9.48       23.12     27.05 o
  -3  -6  11        2.62       15.34     28.98 o
  -2  -6  11        2.83      -24.53     24.53 o
  -1  -6  11        5.37       32.98     24.31 o
   0  -6  11      272.44      255.61     17.12 o
   1  -6  11        0.31      -10.38     26.53 o
   2  -6  11      554.62      558.88     21.42 o
   3  -6  11      136.70      150.15     14.38 o
   4  -6  11        7.54        8.15     22.46 o
   5  -6  11        8.94       16.97     26.83 o
   6  -6  11       70.23       77.59     32.16 o
   7  -6  11       24.90      -22.31     29.05 o
   8  -6  11       44.99       30.98     13.56 o
   9  -6  11      102.34       96.86     17.19 o
  -6  -5  11       39.04       57.81     33.94 o
  -5  -5  11       59.87       76.48     36.24 o
  -4  -5  11      157.36      164.16     16.08 o
  -3  -5  11      204.39      226.19     17.19 o
  -2  -5  11      192.53      171.42     16.01 o
  -1  -5  11      169.18      186.09     15.56 o
   0  -5  11       12.98       39.87     20.83 o
   1  -5  11      226.96      227.30     15.12 o
   2  -5  11        1.02      -24.23     24.23 o
   3  -5  11        6.96       12.60     20.31 o
   4  -5  11        3.80        0.00     21.27 o
   5  -5  11       91.47       84.04     13.19 o
   6  -5  11        6.25        5.85     29.05 o
   7  -5  11       14.29       31.57     12.08 o
   8  -5  11       27.56       34.24     29.87 o
   9  -5  11        0.88        3.71     34.39 o
  -7  -4  11        0.12        0.00     28.68 o
  -6  -4  11       20.26       47.51     28.01 o
  -5  -4  11        1.80        3.11     24.31 o
  -4  -4  11      221.07      219.52     15.64 o
  -3  -4  11       62.43       93.45     13.41 o
  -2  -4  11       68.74       79.60     13.04 o
  -1  -4  11      112.38       75.22     32.09 o
   0  -4  11       28.53      -25.35     25.35 o
   1  -4  11      163.61      159.56     12.97 o
   2  -4  11      773.34      765.87     21.49 o
   3  -4  11       23.38       44.02     20.75 o
   4  -4  11      398.99      403.69     18.53 o
   5  -4  11      148.47      139.92     13.56 o
   6  -4  11       43.59       55.36     30.46 o
   7  -4  11       31.29       72.63     26.61 o
   8  -4  11       17.77       10.30     29.79 o
   9  -4  11       25.32       86.49     28.90 o
  -7  -3  11       45.22       35.05     31.72 o
  -6  -3  11       23.97       48.10     25.42 o
  -5  -3  11       27.78       41.21     30.02 o
  -4  -3  11        0.20       10.89     17.19 o
  -3  -3  11       38.67       40.69     11.93 o
  -2  -3  11      185.25      168.23     13.56 o
  -1  -3  11      307.80      302.97     15.93 o
   0  -3  11       30.69       27.27     20.83 o
   1  -3  11        1.62      -22.38     22.38 o
   2  -3  11      209.40      200.99     13.27 o
   3  -3  11       21.98       -9.63     25.20 o
   4  -3  11       79.89       60.85     30.46 o
   5  -3  11        2.44       -2.74     24.75 o
   6  -3  11       48.85       29.35     29.35 o
   7  -3  11       40.01       73.52     30.16 o
   8  -3  11        4.16       62.92     27.05 o
  -8  -2  11       16.60       18.31     32.09 o
  -7  -2  11        2.16      -10.01     31.13 o
  -6  -2  11        0.00      -25.35     25.35 o
  -5  -2  11       50.64       50.47     28.31 o
  -4  -2  11      183.83      192.84     15.34 o
  -3  -2  11       19.02       38.98     23.64 o
  -2  -2  11      569.13      560.28     19.19 o
  -1  -2  11      399.32      377.30     16.23 o
   0  -2  11      509.46      503.44     17.56 o
   1  -2  11      331.98      351.81     15.27 o
   2  -2  11      133.13      151.41     11.78 o
   3  -2  11       89.56       57.66     26.98 o
   4  -2  11       57.11       46.02     25.79 o
   5  -2  11       33.91       44.02     24.01 o
   6  -2  11       13.90       -2.96     29.13 o
   7  -2  11      110.66      111.69     16.30 o
   8  -2  11       11.03       -7.19     28.68 o
  -8  -1  11      135.42      162.75     16.82 o
  -7  -1  11       29.55       44.76     31.65 o
  -6  -1  11       63.35       92.57     13.12 o
  -5  -1  11       35.56       62.11     27.94 o
  -4  -1  11       18.47       22.60     29.87 o
  -3  -1  11       70.48       52.10     27.64 o
  -2  -1  11       88.28       49.95     25.86 o
  -1  -1  11       18.13       26.61     22.38 o
   0  -1  11        6.85      -15.42     22.16 o
   1  -1  11        2.07        0.00     21.20 o
   2  -1  11        0.47       53.29     18.68 o
   3  -1  11       47.73       54.69     11.04 o
   4  -1  11      122.11      117.54     13.41 o
   5  -1  11        0.18       -8.45     22.46 o
   6  -1  11      206.34      232.19     17.49 o
   7  -1  11       26.26       16.90     31.79 o
   8  -1  11        0.29       18.53     33.72 o
  -9   0  11      158.34       93.01     45.73 o
  -8   0  11      248.98      288.22     19.57 o
  -7   0  11        6.57      -34.61     34.61 o
  -6   0  11      244.26      220.63     17.42 o
  -5   0  11        0.07       31.57     18.23 o
  -4   0  11        0.03       -2.45     22.46 o
  -3   0  11      155.88      135.03     13.19 o
  -2   0  11      925.11      859.40     22.75 o
  -1   0  11       41.06       68.78     23.79 o
   0   0  11      428.01      393.09     16.30 o
   1   0  11       70.57       38.61     24.16 o
   2   0  11      268.69      259.24     15.79 o
   3   0  11       16.37        5.04     24.90 o
   4   0  11      169.23      169.86     14.45 o
   5   0  11       48.33       49.88     25.72 o
   6   0  11       39.45       41.65     28.46 o
   7   0  11       34.09       17.56     29.57 o
  -9   1  11       34.98       21.71     36.61 o
  -8   1  11        9.80       -9.93     28.68 o
  -7   1  11        1.44       -9.12     28.24 o
  -6   1  11       10.31       33.50     23.72 o
  -5   1  11       18.79       41.58     24.38 o
  -4   1  11        0.05       39.13     22.16 o
  -3   1  11        4.30       11.71     23.49 o
  -2   1  11      583.85      547.02     18.90 o
  -1   1  11        0.09        6.74     20.23 o
   0   1  11      568.07      579.85     19.34 o
   1   1  11        1.41        7.04     18.68 o
   2   1  11      305.81      307.04     15.49 o
   3   1  11       91.81      121.47     12.15 o
   4   1  11       17.17       16.97     24.01 o
   5   1  11       15.29       30.76     28.90 o
   6   1  11       31.61        3.34     36.09 o
   7   1  11       74.79       47.95     37.43 o
  -9   2  11      141.50      152.37     17.49 o
  -8   2  11      128.37       75.00     34.68 o
  -7   2  11       29.31        6.00     29.72 o
  -6   2  11      360.60      394.42     19.34 o
  -5   2  11        8.82       33.87     23.12 o
  -4   2  11      160.13      166.08     13.34 o
  -3   2  11       29.58       16.68     23.49 o
  -2   2  11       39.95       39.06      9.63 o
  -1   2  11       94.46       76.78     25.79 o
   0   2  11        9.50        2.37     17.64 o
   1   2  11      417.33      406.13     17.49 o
   2   2  11       35.90       33.79     26.38 o
   3   2  11       35.31       13.86     25.27 o
   4   2  11        2.70       -6.00     28.09 o
   5   2  11       36.23       19.57     32.91 o
   6   2  11      105.30      123.77     15.12 o
  -9   3  11        1.49       -7.04     32.02 o
  -8   3  11      136.42      130.66     15.71 o
  -7   3  11        4.93       12.01     29.13 o
  -6   3  11      118.39       72.93     30.98 o
  -5   3  11        1.01      -10.60     24.53 o
  -4   3  11      257.20      264.73     16.38 o
  -3   3  11      218.36      186.09     14.30 o
  -2   3  11        9.65      -16.97     23.64 o
  -1   3  11       22.21       26.83     22.23 o
   0   3  11      411.91      403.39     17.34 o
   1   3  11       33.08       33.94     25.72 o
   2   3  11      468.38      470.02     20.38 o
   3   3  11       68.60       26.61     33.57 o
   4   3  11       31.31       38.32     24.75 o
   5   3  11       19.93       27.79     34.31 o
   6   3  11       14.31       26.46     29.50 o
  -9   4  11      105.70      113.91     16.97 o
  -8   4  11       28.38       42.54     32.24 o
  -7   4  11       43.43       57.88     30.90 o
  -6   4  11       19.50        8.60     26.75 o
  -5   4  11       84.38       57.21     24.53 o
  -4   4  11       12.61       47.06     21.27 o
  -3   4  11        0.04       12.82     23.35 o
  -2   4  11       14.75       12.75     24.09 o
  -1   4  11       29.88       20.75     21.34 o
   0   4  11       57.65       66.85     28.68 o
   1   4  11       80.13       78.85     12.60 o
   2   4  11      345.64      350.47     19.86 o
   3   4  11        8.65       -3.19     26.75 o
   4   4  11      222.78      206.18     18.60 o
   5   4  11        4.00      -29.72     32.39 o
  -9   5  11       55.52       10.75     34.54 o
  -8   5  11       44.30       43.28     33.79 o
  -7   5  11      242.65      296.22     18.53 o
  -6   5  11       63.66       65.14     30.46 o
  -5   5  11       72.08       97.75     12.60 o
  -4   5  11      180.31      190.02     15.42 o
  -3   5  11       39.41       65.07     28.16 o
  -2   5  11       31.75       68.03     25.12 o
  -1   5  11        8.19        8.30     24.01 o
   0   5  11       32.80       14.38     24.23 o
   1   5  11       16.85       -3.04     26.46 o
   2   5  11       46.73       54.99     13.12 o
   3   5  11       19.63        6.82     28.24 o
   4   5  11        3.84       33.20     27.79 o
  -9   6  11        3.40      -36.69     36.69 o
  -8   6  11       12.89       17.12     32.31 o
  -7   6  11        0.50      -30.02     30.02 o
  -6   6  11        5.92       12.30     28.83 o
  -5   6  11       48.45       77.30     25.57 o
  -4   6  11      122.12       72.85     32.02 o
  -3   6  11       37.22       57.96     12.60 o
  -2   6  11       30.94       32.16     21.27 o
  -1   6  11        0.08      -14.97     26.61 o
   0   6  11        5.72       31.13     24.90 o
   1   6  11       18.81        0.00     29.94 o
   2   6  11       90.12       69.29     36.31 o
   3   6  11       32.84       55.51     32.09 o
  -9   7  11       13.52       11.26     33.87 o
  -8   7  11      137.19       95.97     39.43 o
  -7   7  11       24.04        6.74     34.31 o
  -6   7  11        1.35      -28.09     28.09 o
  -5   7  11      136.53      143.26     16.23 o
  -4   7  11       36.15       24.90     26.75 o
  -3   7  11       38.39       78.48     12.75 o
  -2   7  11       74.74       63.22     30.31 o
  -1   7  11        0.01        3.26     26.61 o
   0   7  11       12.96      -13.49     31.35 o
   1   7  11       47.81       62.48     15.79 o
   2   7  11       40.68      -11.26     38.54 o
  -8   8  11       16.70       18.45     29.79 o
  -7   8  11        2.09       17.71     28.61 o
  -6   8  11        1.58       24.09     28.16 o
  -5   8  11       22.48       53.95     28.24 o
  -4   8  11      116.21       87.08     38.76 o
  -3   8  11       14.09       10.08     32.46 o
  -2   8  11       99.63      109.02     15.64 o
  -1   8  11        3.37       21.20     27.35 o
   0   8  11       11.01       40.39     25.20 o
  -7   9  11        2.84       18.82     36.61 o
  -6   9  11       47.13       22.01     33.65 o
  -5   9  11       34.97       68.78     25.35 o
  -4   9  11       27.78       93.90     31.05 o
  -3   9  11        6.17      -33.79     33.79 o
  -2   9  11        0.90        3.71     33.13 o
   1 -10  12       29.79       37.50     38.61 o
   2 -10  12        4.81       36.76     32.02 o
   3 -10  12       19.69      -18.23     34.76 o
   4 -10  12       62.26       36.54     30.61 o
   5 -10  12        0.23        7.41     26.24 o
   6 -10  12       15.65       30.39     28.46 o
  -1  -9  12       47.19       74.33     29.27 o
   0  -9  12      245.96      262.50     20.68 o
   1  -9  12        6.79       10.45     35.65 o
   2  -9  12       83.86        3.41     33.65 o
   3  -9  12       10.17      -10.23     31.79 o
   4  -9  12        0.52       65.22     25.49 o
   5  -9  12       56.62       59.59     34.17 o
   6  -9  12      118.76      100.57     17.27 o
   7  -9  12       26.95       60.33     30.16 o
  -3  -8  12        2.37      -22.90     38.54 o
  -2  -8  12        0.09       50.62     27.05 o
  -1  -8  12        0.00       65.51     25.57 o
   0  -8  12        2.91      -32.68     32.68 o
   1  -8  12       86.05       77.67     36.31 o
   2  -8  12       79.87       83.75     14.23 o
   3  -8  12        0.89       25.57     25.20 o
   4  -8  12       22.37       61.66     31.94 o
   5  -8  12       47.14       71.37     13.64 o
   6  -8  12      287.00      314.68     20.90 o
   7  -8  12       29.00       29.13     33.72 o
  -4  -7  12      134.94      113.46     46.32 o
  -3  -7  12       64.27       17.79     33.50 o
  -2  -7  12       20.32       57.07     29.50 o
  -1  -7  12      156.96      124.43     16.68 o
   0  -7  12      172.39      195.65     17.34 o
   1  -7  12       47.20       15.12     28.61 o
   2  -7  12        6.38       42.10     29.72 o
   3  -7  12        0.36       -9.04     26.24 o
   4  -7  12        8.59       30.90     25.86 o
   5  -7  12        1.47        3.19     29.50 o
   6  -7  12        0.67      -10.08     28.98 o
   7  -7  12        5.08        3.56     24.75 o
   8  -7  12       31.19       56.55     33.94 o
  -5  -6  12       26.50       56.84     28.61 o
  -4  -6  12        0.09       14.16     28.31 o
  -3  -6  12       59.51       43.06     36.46 o
  -2  -6  12       28.34       69.00     26.24 o
  -1  -6  12      209.23      185.95     17.12 o
   0  -6  12      281.96      293.41     18.53 o
   1  -6  12       39.08       22.83     27.42 o
   2  -6  12       48.80       42.76     28.38 o
   3  -6  12        8.47       23.12     22.75 o
   4  -6  12       32.90       47.51     26.90 o
   5  -6  12       31.78       37.13     26.24 o
   6  -6  12      110.41      123.99     14.75 o
   7  -6  12       47.68       86.86     34.24 o
   8  -6  12      246.36      238.19     21.49 o
  -5  -5  12        8.87        3.56     31.65 o
  -4  -5  12       72.56       80.86     15.49 o
  -3  -5  12       53.61        3.11     32.46 o
  -2  -5  12      214.06      202.10     17.71 o
  -1  -5  12       18.01       33.94     26.83 o
   0  -5  12        1.99      -13.71     29.50 o
   1  -5  12      124.68       86.93     30.02 o
   2  -5  12        0.00      -10.89     25.27 o
   3  -5  12       47.10       50.10     20.45 o
   4  -5  12        7.19       20.23     22.53 o
   5  -5  12        0.03       -6.08     27.42 o
   6  -5  12       63.38       64.33     26.53 o
   7  -5  12       14.75       20.68     26.68 o
   8  -5  12      190.92      208.40     18.97 o
  -6  -4  12       94.07       90.64     37.87 o
  -5  -4  12       12.11       23.49     26.24 o
  -4  -4  12      233.16      259.54     18.23 o
  -3  -4  12        0.20       23.49     27.27 o
  -2  -4  12      364.59      346.62     18.90 o
  -1  -4  12      294.15      276.81     17.12 o
   0  -4  12       94.53       76.19     11.93 o
   1  -4  12       25.53        5.26     22.46 o
   2  -4  12      123.07      136.44     13.27 o
   3  -4  12        0.01      -13.56     24.16 o
   4  -4  12      168.26      166.23     15.12 o
   5  -4  12       48.40       65.96     28.16 o
   6  -4  12       19.35       70.48     25.64 o
   7  -4  12       17.70      -24.16     29.05 o
   8  -4  12       52.21       33.57     34.76 o
  -7  -3  12        5.44       26.16     27.72 o
  -6  -3  12        0.01      -30.98     38.17 o
  -5  -3  12        2.22        6.37     27.42 o
  -4  -3  12        0.22       14.90     28.98 o
  -3  -3  12        5.34       39.20     25.05 o
  -2  -3  12        8.13        5.34     22.01 o
  -1  -3  12        3.62        2.59     23.86 o
   0  -3  12        2.77       -7.63     21.12 o
   1  -3  12        1.59      -22.90     23.79 o
   2  -3  12        0.24      -24.61     24.61 o
   3  -3  12      117.61      123.62     13.78 o
   4  -3  12       72.54       67.81     30.90 o
   5  -3  12       26.29       27.05     27.05 o
   6  -3  12       34.22       38.69     31.57 o
   7  -3  12       10.94       62.77     28.31 o
   8  -3  12        7.77      -22.68     30.76 o
  -7  -2  12        6.90       28.61     33.13 o
  -6  -2  12        2.05        0.00     26.75 o
  -5  -2  12        0.12      -31.72     31.72 o
  -4  -2  12      197.80      207.29     15.86 o
  -3  -2  12       63.63       -2.67     33.65 o
  -2  -2  12      447.72      448.60     19.71 o
  -1  -2  12        5.59      -12.60     23.20 o
   0  -2  12       60.48       42.39     25.05 o
   1  -2  12       39.53       22.68     21.79 o
   2  -2  12        9.98       12.90     21.79 o
   3  -2  12        0.28      -26.38     26.38 o
   4  -2  12       75.47       82.56     27.79 o
   5  -2  12       29.16        3.04     30.02 o
   6  -2  12       23.36       49.21     26.09 o
   7  -2  12        0.86      -31.65     31.65 o
  -8  -1  12       89.20       89.90     36.69 o
  -7  -1  12        8.73       30.98     27.35 o
  -6  -1  12       17.51      -32.09     32.09 o
  -5  -1  12        3.85       -5.93     30.46 o
  -4  -1  12        0.27      -25.86     25.86 o
  -3  -1  12       38.42      -26.31     29.79 o
  -2  -1  12       30.92      -25.42     28.76 o
  -1  -1  12       25.40       42.32     23.49 o
   0  -1  12        7.97       47.21     22.90 o
   1  -1  12       33.63       70.63     23.64 o
   2  -1  12        8.00       13.04     21.94 o
   3  -1  12      216.68      201.88     15.27 o
   4  -1  12      234.43      240.71     16.82 o
   5  -1  12       25.90       68.70     27.20 o
   6  -1  12       45.66       50.62     31.50 o
   7  -1  12       26.38       10.97     34.24 o
  -8   0  12       85.97       83.60     37.57 o
  -7   0  12       44.55       80.34     35.72 o
  -6   0  12      118.87      127.03     14.90 o
  -5   0  12        2.98        0.00     27.42 o
  -4   0  12        4.21        8.15     26.31 o
  -3   0  12        3.92      -27.35     27.35 o
  -2   0  12      122.76      127.47     13.56 o
  -1   0  12       19.59       10.01     23.42 o
   0   0  12      155.43      152.08     13.49 o
   1   0  12        0.30       23.12     17.19 o
   2   0  12       33.96       10.67     22.31 o
   3   0  12      152.07      160.38     14.67 o
   4   0  12       19.41       42.02     26.83 o
   5   0  12        0.05       48.47     18.60 o
   6   0  12       32.20       21.05     35.35 o
   7   0  12       35.71       49.51     33.87 o
  -8   1  12       30.12       28.46     26.61 o
  -7   1  12      127.77       85.38     39.72 o
  -6   1  12       49.57       33.57     26.83 o
  -5   1  12       14.87        8.60     28.53 o
  -4   1  12        8.96      -27.27     27.27 o
  -3   1  12      174.47      151.11     14.30 o
  -2   1  12       80.18       95.01     12.23 o
  -1   1  12       36.45       30.46     25.64 o
   0   1  12      257.85      287.48     16.45 o
   1   1  12       12.32       63.51     22.46 o
   2   1  12      117.70      129.99     14.01 o
   3   1  12       91.41       87.82     33.65 o
   4   1  12       51.78       82.12     13.49 o
   5   1  12        2.42       -3.41     29.64 o
   6   1  12      111.41      150.22     17.93 o
  -9   2  12       55.46       34.24     34.24 o
  -8   2  12      178.50      156.67     18.01 o
  -7   2  12        1.08       35.87     25.05 o
  -6   2  12      147.12      157.12     15.79 o
  -5   2  12        0.76      -11.49     26.61 o
  -4   2  12       30.40       55.95     12.97 o
  -3   2  12       18.12       13.27     24.23 o
  -2   2  12       28.41       13.12     26.31 o
  -1   2  12       60.32       44.54     24.75 o
   0   2  12        5.45      -13.34     27.12 o
   1   2  12      129.67      139.26     13.93 o
   2   2  12       81.29       72.48     28.53 o
   3   2  12      147.34      113.91     37.80 o
   4   2  12       19.15      -35.05     35.05 o
   5   2  12       80.37       67.66     39.13 o
  -9   3  12       16.96       37.80     28.76 o
  -8   3  12       29.29        3.48     34.54 o
  -7   3  12       68.04       91.53     31.65 o
  -6   3  12       41.55       27.64     28.68 o
  -5   3  12      122.31      131.84     14.01 o
  -4   3  12      131.35      147.63     14.67 o
  -3   3  12       24.35       60.25     26.53 o
  -2   3  12       44.64        2.74     26.75 o
  -1   3  12       93.99      101.83     12.38 o
   0   3  12      349.95      285.40     18.08 o
   1   3  12       15.52       49.51     30.98 o
   2   3  12      128.28      143.55     14.90 o
   3   3  12        4.18      -19.57     27.72 o
   4   3  12      166.80      125.92     46.17 o
   5   3  12        0.47      -32.91     32.91 o
  -9   4  12       25.35       18.97     31.94 o
  -8   4  12       59.36       89.01     15.49 o
  -7   4  12        1.74      -31.57     31.57 o
  -6   4  12       28.10       46.99     28.24 o
  -5   4  12      193.99      186.46     16.75 o
  -4   4  12      150.32      104.57     34.83 o
  -3   4  12        1.88      -28.83     28.83 o
  -2   4  12        2.35       -2.82     20.75 o
  -1   4  12      178.41      189.58     14.82 o
   0   4  12       64.63       93.38     13.64 o
   1   4  12      130.91       86.78     32.83 o
   2   4  12      268.43      259.54     18.82 o
   3   4  12        1.56       13.93     32.61 o
   4   4  12       47.45       37.28     34.98 o
  -9   5  12       89.39       81.97     17.42 o
  -8   5  12        4.86       50.32     28.31 o
  -7   5  12      113.98      110.57     15.71 o
  -6   5  12       36.79       58.18     33.57 o
  -5   5  12       83.95       79.74     15.49 o
  -4   5  12      115.97      137.40     13.93 o
  -3   5  12       30.84       24.09     24.83 o
  -2   5  12       50.15       60.99     12.45 o
  -1   5  12        0.30      -24.61     27.87 o
   0   5  12       30.92       34.98     31.94 o
   1   5  12       12.44       56.47     24.16 o
   2   5  12        0.17       14.01     30.53 o
   3   5  12        0.35      -35.57     35.57 o
  -8   6  12        2.04       -7.41     33.42 o
  -7   6  12        0.48       56.10     26.68 o
  -6   6  12       28.59      -16.82     31.05 o
  -5   6  12      157.54      212.85     16.75 o
  -4   6  12       29.13       38.46     34.24 o
  -3   6  12       19.29       28.76     27.64 o
  -2   6  12       83.94       91.60     14.16 o
  -1   6  12       80.78       59.36     33.28 o
   0   6  12        0.88      -23.86     29.94 o
   1   6  12       46.82       68.55     14.82 o
   2   6  12      179.77      177.87     18.23 o
  -8   7  12       40.56       49.58     32.61 o
  -7   7  12       41.96       40.17     29.42 o
  -6   7  12        7.46       17.64     30.98 o
  -5   7  12        1.58        3.48     28.24 o
  -4   7  12        5.56      -17.05     27.94 o
  -3   7  12       37.40       17.05     33.28 o
  -2   7  12        0.73       20.75     26.83 o
  -1   7  12       86.34       53.29     35.35 o
   0   7  12        9.11      -32.91     32.91 o
  -7   8  12       18.31       46.02     28.16 o
  -6   8  12        0.06       18.68     28.61 o
  -5   8  12      132.74      164.97     17.79 o
  -4   8  12       24.56       47.36     35.87 o
  -3   8  12       91.37       80.63     34.39 o
  -2   8  12       23.93       14.90     33.79 o
  -1   8  12        5.40       38.32     27.64 o
   0  -9  13      100.33       75.82     42.91 o
   1  -9  13       60.54       55.44     38.98 o
   2  -9  13       79.94       87.45     38.91 o
   3  -9  13      115.60      105.39     44.32 o
   4  -9  13       17.91      -37.72     37.72 o
   5  -9  13       20.16        0.00     30.61 o
  -1  -8  13       78.45       99.01     37.57 o
   0  -8  13        3.69       17.71     34.54 o
   1  -8  13       18.57      -13.86     36.39 o
   2  -8  13        2.06      -31.05     31.05 o
   3  -8  13       39.27      -34.39     34.39 o
   4  -8  13       28.39       -3.48     36.39 o
   5  -8  13       64.82       39.65     34.02 o
   6  -8  13      168.71      167.42     19.57 o
  -3  -7  13       17.72      -22.60     33.28 o
  -2  -7  13       70.47       53.73     41.65 o
  -1  -7  13       28.21       30.90     30.90 o
   0  -7  13      146.04      149.19     17.05 o
   1  -7  13        2.51       -3.26     31.87 o
   2  -7  13       45.53        6.52     35.87 o
   3  -7  13       14.96       -3.34     32.16 o
   4  -7  13        5.30       10.08     30.31 o
   5  -7  13        9.86       10.45     28.83 o
   6  -7  13       21.71        3.63     35.72 o
   7  -7  13       19.71        3.78     33.87 o
  -4  -6  13        1.20       -7.49     35.20 o
  -3  -6  13       38.14       49.58     31.65 o
  -2  -6  13       14.93       70.70     33.50 o
  -1  -6  13       68.46       58.25     35.43 o
   0  -6  13      376.75      380.19     20.60 o
   1  -6  13       47.31       77.52     31.50 o
   2  -6  13      170.30      166.31     16.53 o
   3  -6  13        6.01        9.49     27.42 o
   4  -6  13        2.67       16.23     22.31 o
   5  -6  13       84.20       99.98     14.75 o
   6  -6  13       62.06       35.43     35.43 o
  -5  -5  13        0.16      -32.24     32.24 o
  -4  -5  13      121.61      133.77     16.82 o
  -3  -5  13        0.03       16.68     30.46 o
  -2  -5  13        5.16       47.80     26.46 o
  -1  -5  13        8.75       11.04     12.30 o
   0  -5  13       36.16       -8.97     28.90 o
   1  -5  13       60.09       52.77     13.78 o
   2  -5  13        2.72      -26.24     26.24 o
   3  -5  13       39.84       42.98     25.35 o
   4  -5  13       47.27       53.88     29.94 o
   5  -5  13      115.53      106.13     16.23 o
   6  -5  13       85.66       52.55     39.80 o
   7  -5  13       44.05       49.21     14.75 o
  -5  -4  13       35.19       35.80     29.94 o
  -4  -4  13       61.85       80.63     15.56 o
  -3  -4  13       23.43      -19.05     33.05 o
  -2  -4  13       54.77       79.00     30.09 o
  -1  -4  13      136.07      135.77     14.45 o
   0  -4  13       80.19       84.41     12.97 o
   1  -4  13        1.72       43.50     19.42 o
   2  -4  13      180.18      192.25     14.67 o
   3  -4  13        8.62       39.06     23.49 o
   4  -4  13       42.84       34.39     31.42 o
   5  -4  13       19.73       13.19     27.50 o
   6  -4  13        6.19       59.36     30.68 o
   7  -4  13        0.58        0.00     30.31 o
  -6  -3  13        1.26        3.63     31.35 o
  -5  -3  13        0.83      -27.35     35.20 o
  -4  -3  13        3.60      -12.82     27.64 o
  -3  -3  13       23.96       48.77     25.49 o
  -2  -3  13       11.68       14.60     25.64 o
  -1  -3  13      132.24      138.22     15.04 o
   0  -3  13        0.22       11.34     22.60 o
   1  -3  13      111.23       79.37     33.05 o
   2  -3  13        4.30       16.75      9.56 o
   3  -3  13      113.91       65.59     32.39 o
   4  -3  13       66.79       77.97     34.31 o
   5  -3  13        4.12       42.84     29.35 o
   6  -3  13        0.25       14.08     28.16 o
   7  -3  13        9.40       56.62     25.35 o
  -7  -2  13      100.46      117.61     17.34 o
  -6  -2  13       70.68       70.48     34.91 o
  -5  -2  13       84.16       91.60     14.53 o
  -4  -2  13      149.73      135.85     15.93 o
  -3  -2  13       13.03      -20.68     30.53 o
  -2  -2  13      161.76      151.56     15.42 o
  -1  -2  13       31.44       -5.63     28.90 o
   0  -2  13       31.81      -19.49     28.01 o
   1  -2  13        0.09       -5.63     23.49 o
   2  -2  13        6.31        8.67     19.34 o
   3  -2  13       60.82       59.81     33.79 o
   4  -2  13       10.52       56.62     24.38 o
   5  -2  13       24.24      -10.01     34.24 o
   6  -2  13       10.21        7.19     29.50 o
  -7  -1  13       32.57       11.04     38.69 o
  -6  -1  13        3.59       58.10     24.90 o
  -5  -1  13       13.28       35.20     28.09 o
  -4  -1  13        2.97      -21.20     23.27 o
  -3  -1  13       52.64       68.26     12.82 o
  -2  -1  13       29.78       11.34     29.13 o
  -1  -1  13        1.34       11.12     20.08 o
   0  -1  13        0.48        2.74     23.72 o
   1  -1  13       92.62      100.42     13.19 o
   2  -1  13        7.33        8.75     29.79 o
   3  -1  13      183.47      180.31     15.19 o
   4  -1  13        1.81        0.00     27.20 o
   5  -1  13       92.21       92.34     36.02 o
   6  -1  13       26.49       44.10     33.65 o
  -7   0  13       54.97       10.75     33.42 o
  -6   0  13       72.17       96.86     15.34 o
  -5   0  13        0.01       12.60     27.42 o
  -4   0  13       67.82       89.08     13.41 o
  -3   0  13       34.62       -2.89     31.57 o
  -2   0  13        6.97       14.08     25.72 o
  -1   0  13        2.68       11.19     21.27 o
   0   0  13        0.60       33.65     24.75 o
   1   0  13        0.10       17.19     23.27 o
   2   0  13        9.41        2.96     26.38 o
   3   0  13      208.13      190.10     16.68 o
   4   0  13        1.76        9.93     24.98 o
   5   0  13       77.72      110.94     15.42 o
   6   0  13        4.76        0.00     26.31 o
  -8   1  13        0.04       11.34     31.42 o
  -7   1  13        2.43       21.12     28.61 o
  -6   1  13        9.92      -29.72     32.83 o
  -5   1  13        4.61      -32.53     32.53 o
  -4   1  13        9.83      -12.01     26.90 o
  -3   1  13       66.68       31.94     30.90 o
  -2   1  13      108.27       68.40     34.17 o
  -1   1  13       68.76       48.25     27.64 o
   0   1  13       70.39       17.27     28.98 o
   1   1  13        6.38       20.68     23.05 o
   2   1  13        0.10       36.83     27.12 o
   3   1  13        5.37       48.47     25.64 o
   4   1  13       12.97      -10.30     29.79 o
   5   1  13       12.40        0.00     36.09 o
  -8   2  13       18.64       14.97     29.94 o
  -7   2  13       20.94       -3.48     35.20 o
  -6   2  13      207.78      255.02     19.19 o
  -5   2  13        0.19       12.60     26.46 o
  -4   2  13        0.42        6.08     30.02 o
  -3   2  13       54.17       67.89     27.87 o
  -2   2  13        0.01       23.35     26.09 o
  -1   2  13       17.09        0.00     27.72 o
   0   2  13       11.02        5.93     26.61 o
   1   2  13        0.02      -15.34     28.24 o
   2   2  13      128.41      117.91     14.90 o
   3   2  13      113.50       77.82     34.98 o
   4   2  13        4.91       46.84     23.64 o
  -8   3  13        2.30      -36.83     36.83 o
  -7   3  13      402.01      462.31     22.90 o
  -6   3  13       48.86       36.91     35.65 o
  -5   3  13       15.61      -32.09     33.65 o
  -4   3  13       81.20       89.90     13.49 o
  -3   3  13       13.69       -3.04     27.64 o
  -2   3  13       49.41       21.12     29.72 o
  -1   3  13        7.36       42.54     22.75 o
   0   3  13      263.89      241.23     17.56 o
   1   3  13        0.11       12.90     29.13 o
   2   3  13        5.42       23.64     22.09 o
   3   3  13       26.57       60.62     22.83 o
   4   3  13        0.18      -26.61     32.02 o
  -8   4  13        0.16      -18.82     33.50 o
  -7   4  13       37.30       32.31     31.13 o
  -6   4  13        2.22      -27.35     27.35 o
  -5   4  13      122.26      151.26     15.56 o
  -4   4  13       51.57       86.41     13.19 o
  -3   4  13       13.63      -18.90     27.87 o
  -2   4  13        5.86      -25.20     27.50 o
  -1   4  13       65.99       25.57     32.61 o
   0   4  13        4.89      -30.90     30.90 o
   1   4  13       38.85       54.47     30.83 o
   2   4  13       74.95       64.33     36.09 o
   3   4  13        6.13        3.78     30.98 o
  -7   5  13      236.90      264.50     20.38 o
  -6   5  13       40.07       87.97     30.09 o
  -5   5  13       68.56       64.70     34.54 o
  -4   5  13       26.74       43.36     29.64 o
  -3   5  13        2.25       36.39     25.42 o
  -2   5  13       31.12       43.21     30.61 o
  -1   5  13       37.11       30.46     31.57 o
   0   5  13       34.56       80.11     29.35 o
   1   5  13       24.02      -14.53     31.20 o
   2   5  13        0.66       -7.63     27.42 o
  -7   6  13       73.67       53.06     39.72 o
  -6   6  13       11.99        7.34     28.76 o
  -5   6  13      242.17      247.61     19.12 o
  -4   6  13       25.97      -31.57     37.95 o
  -3   6  13        7.04       -6.97     26.61 o
  -2   6  13        2.25       49.36     27.79 o
  -1   6  13      139.42      180.83     18.16 o
   0   6  13       39.66       66.92     35.28 o
  -6   7  13       54.92       72.56     36.39 o
  -5   7  13       13.33       -3.71     36.46 o
  -4   7  13        0.38       14.82     29.64 o
  -3   7  13       14.08       33.42     30.83 o
  -2   7  13        2.78       18.82     32.98 o
   1  -8  14        0.06       52.40     30.90 o
   2  -8  14        0.24       -7.41     29.72 o
   3  -8  14       30.37       14.90     34.91 o
   4  -8  14        3.25        3.78     32.16 o
  -1  -7  14       27.19       81.67     36.02 o
   0  -7  14       59.68       32.53     38.02 o
   1  -7  14        0.41       10.67     28.16 o
   2  -7  14       17.20       35.35     28.31 o
   3  -7  14       13.22       -7.11     33.42 o
   4  -7  14        4.96      -18.16     36.83 o
   5  -7  14       39.47       51.58     13.86 o
  -2  -6  14       10.38        0.00     34.61 o
  -1  -6  14      274.67      253.39     20.38 o
   0  -6  14      150.77      192.39     16.90 o
   1  -6  14       26.19       33.94     30.76 o
   2  -6  14       84.51       57.66     33.05 o
   3  -6  14       58.38      -17.19     33.79 o
   4  -6  14        9.48       -3.48     27.05 o
   5  -6  14       39.12       58.33     34.17 o
  -3  -5  14       61.04       10.89     38.17 o
  -2  -5  14       40.76       34.68     31.42 o
  -1  -5  14      106.38       77.30     34.76 o
   0  -5  14       14.98       23.05     28.16 o
   1  -5  14      100.29       29.42     36.24 o
   2  -5  14        8.36      -13.12     27.05 o
   3  -5  14       23.52       53.51     22.68 o
   4  -5  14        0.83       10.30     27.35 o
   5  -5  14      117.00      109.09     16.30 o
   6  -5  14       22.15      -22.60     29.20 o
  -4  -4  14      140.88       98.27     39.35 o
  -3  -4  14        0.26      -26.16     26.16 o
  -2  -4  14       23.56       10.01     26.38 o
  -1  -4  14       76.35       73.07     15.12 o
   0  -4  14       97.70       71.89     14.82 o
   1  -4  14       24.88       19.05     30.09 o
   2  -4  14       36.08       16.01     24.68 o
   3  -4  14        2.40      -19.71     26.68 o
   4  -4  14        1.19       10.23     21.27 o
   5  -4  14       17.78      -33.79     33.79 o
   6  -4  14        2.11       11.26     26.90 o
  -5  -3  14       10.67      -14.82     31.87 o
  -4  -3  14       17.82       24.53     33.35 o
  -3  -3  14       10.97       43.43     29.64 o
  -2  -3  14       40.79       38.61     29.50 o
  -1  -3  14      276.40      262.06     19.19 o
   0  -3  14        2.34       34.17     25.05 o
   1  -3  14      208.37      255.61     16.75 o
   2  -3  14       89.37      126.73     14.23 o
   3  -3  14      116.31      125.32     16.08 o
   4  -3  14       69.06       88.42     31.50 o
   5  -3  14       17.87      -14.30     33.20 o
   6  -3  14        1.08       -7.56     28.90 o
  -6  -2  14        0.01      -22.83     32.24 o
  -5  -2  14      112.54      147.41     17.27 o
  -4  -2  14        2.04       -6.82     30.76 o
  -3  -2  14       40.00      -26.01     33.42 o
  -2  -2  14       27.68       37.13     11.78 o
  -1  -2  14        9.40       -9.26     29.72 o
   0  -2  14        6.88       12.30     24.53 o
   1  -2  14       23.14       12.38     28.01 o
   2  -2  14       33.78       41.13     25.86 o
   3  -2  14        1.39      -29.64     29.64 o
   4  -2  14       19.54        6.89     28.31 o
   5  -2  14       54.05       32.61     34.98 o
  -6  -1  14       11.98       29.57     27.64 o
  -5  -1  14       86.10       45.36     37.43 o
  -4  -1  14       33.05       66.40     31.87 o
  -3  -1  14      122.24      137.25     15.12 o
  -2  -1  14       31.94       55.95     28.46 o
  -1  -1  14       28.56       42.91     27.42 o
   0  -1  14       54.01       -6.15     29.72 o
   1  -1  14       92.93       74.63     13.93 o
   2  -1  14        1.52       47.95     25.35 o
   3  -1  14       28.97       16.60     26.83 o
   4  -1  14       64.07       96.42     14.08 o
   5  -1  14       27.94       22.23     30.09 o
  -6   0  14       30.08       65.29     39.72 o
  -5   0  14       44.13        6.89     32.98 o
  -4   0  14       15.61        3.26     28.09 o
  -3   0  14       22.01       66.63     29.57 o
  -2   0  14       25.18       18.60     25.20 o
  -1   0  14      205.01      229.00     16.60 o
   0   0  14        1.12       -6.23     29.05 o
   1   0  14      259.22      268.95     17.79 o
   2   0  14        7.04       -9.78     30.39 o
   3   0  14      147.04      160.75     16.75 o
   4   0  14        4.38       17.93     28.98 o
  -6   1  14        0.68      -25.12     31.50 o
  -5   1  14       16.95       17.05     34.31 o
  -4   1  14        2.20      -13.12     29.35 o
  -3   1  14      197.94      211.00     16.38 o
  -2   1  14       31.06       15.71     30.53 o
  -1   1  14      277.72      270.28     18.53 o
   0   1  14       58.43       77.15     13.86 o
   1   1  14        7.30       -9.71     30.24 o
   2   1  14        3.05      -20.16     30.83 o
   3   1  14        1.80       45.80     26.09 o
   4   1  14        0.09       22.31     22.31 o
  -7   2  14       36.09        7.56     36.31 o
  -6   2  14        2.23        0.00     35.20 o
  -5   2  14        0.92       10.30     28.53 o
  -4   2  14       38.63        9.93     29.79 o
  -3   2  14       65.65       38.83     34.54 o
  -2   2  14       24.12      -30.53     30.53 o
  -1   2  14      100.54      115.02     15.49 o
   0   2  14      178.36      176.31     16.82 o
   1   2  14       27.14       23.49     34.09 o
   2   2  14       15.65      -32.02     32.02 o
   3   2  14      206.99      217.22     20.16 o
  -6   3  14       61.13       32.61     33.79 o
  -5   3  14        1.43        3.48     32.09 o
  -4   3  14       11.44      -10.15     29.27 o
  -3   3  14       30.74       89.67     29.87 o
  -2   3  14        0.21       16.53     25.42 o
  -1   3  14      176.18      161.93     17.56 o
   0   3  14        8.27      -27.87     27.87 o
   1   3  14       38.97       10.52     31.57 o
   2   3  14        0.35      -30.39     30.39 o
  -6   4  14        0.01        7.41     34.24 o
  -5   4  14        0.14        0.00     32.68 o
  -4   4  14       22.71       34.83     30.39 o
  -3   4  14       56.64       89.45     30.76 o
  -2   4  14       79.86       86.71     15.79 o
  -1   4  14      182.81      188.17     17.79 o
   0   4  14       61.75       57.14     34.61 o
   1   4  14       48.71      -11.19     38.09 o
  -6   5  14       37.81       60.62     34.31 o
  -5   5  14       35.93       73.67     30.39 o
  -4   5  14       80.12       65.81     15.93 o
  -3   5  14        4.37       17.93     30.24 o
  -2   5  14        0.06       50.54     31.05 o
  -1   5  14       21.71       44.02     29.79 o
   0   5  14        1.29      -15.19     28.38 o
  -4   6  14       54.91       52.99     37.43 o
  -3   6  14       19.38      -11.34     32.68 o
   0  -6  15        0.75       22.60     33.20 o
   1  -6  15       16.13       40.98     28.61 o
   2  -6  15        0.39        3.71     31.87 o
   3  -6  15       11.37       11.34     26.90 o
  -2  -5  15       92.82       49.36     37.35 o
  -1  -5  15      105.96      125.47     17.64 o
   0  -5  15       10.55       36.24     28.98 o
   1  -5  15       83.83       93.68     36.76 o
   2  -5  15        6.39       -7.26     24.53 o
   3  -5  15        4.20       22.09     28.53 o
   4  -5  15       90.98       52.99     37.50 o
  -3  -4  15        5.47       -3.78     34.54 o
  -2  -4  15        0.07      -18.31     31.28 o
  -1  -4  15        9.19       46.39     29.20 o
   0  -4  15       58.22       42.24     38.54 o
   1  -4  15        2.56        3.48     30.02 o
   2  -4  15        1.89       28.38     25.12 o
   3  -4  15        7.98       29.05     32.46 o
   4  -4  15        6.08       14.97     28.53 o
  -4  -3  15        2.91      -31.79     31.79 o
  -3  -3  15        2.08      -14.67     36.31 o
  -2  -3  15      181.03      194.10     18.23 o
  -1  -3  15      101.92      109.31     15.49 o
   0  -3  15       83.39      113.17     15.27 o
   1  -3  15      155.62      162.75     16.90 o
   2  -3  15        9.59       14.08     25.35 o
   3  -3  15      100.50      115.61     15.27 o
   4  -3  15       20.06       40.46     12.75 o
  -4  -2  15        0.45        3.71     27.64 o
  -3  -2  15       15.63       17.93     27.50 o
  -2  -2  15       24.86       27.20     13.04 o
  -1  -2  15       12.00       34.31     32.16 o
   0  -2  15       87.11      104.50     14.60 o
   1  -2  15       22.25      -30.98     30.98 o
   2  -2  15        0.00      -14.08     26.31 o
   3  -2  15       37.30       29.05     31.20 o
   4  -2  15       57.62       37.80     36.69 o
  -5  -1  15      102.78      129.84     47.43 o
  -4  -1  15       31.26       58.47     30.61 o
  -3  -1  15       93.31      105.98     16.60 o
  -2  -1  15        0.06       10.38     31.05 o
  -1  -1  15       22.02       -3.41     31.05 o
   0  -1  15        0.72      -28.16     28.16 o
   1  -1  15        2.78       17.27     29.13 o
   2  -1  15       11.11       53.21     28.16 o
   3  -1  15       33.07       29.42     28.98 o
  -5   0  15       24.11       11.34     35.13 o
  -4   0  15        3.51      -35.13     35.13 o
  -3   0  15        0.93      -17.56     30.02 o
  -2   0  15       98.15      113.91     15.79 o
  -1   0  15       54.38       58.33     28.90 o
   0   0  15       47.86       65.51     32.91 o
   1   0  15      151.16      147.48     17.93 o
   2   0  15       83.69      109.98     15.04 o
   3   0  15       97.08       82.78     35.28 o
  -5   1  15       49.40       56.32     29.79 o
  -4   1  15       62.95        3.63     35.72 o
  -3   1  15      212.24      242.42     19.57 o
  -2   1  15        0.23       38.32     31.79 o
  -1   1  15       30.32      -32.31     32.31 o
   0   1  15        3.98       21.12     28.61 o
   1   1  15        4.89      -18.01     36.54 o
   2   1  15       25.01       29.72     34.46 o
  -5   2  15        2.32       30.16     29.72 o
  -4   2  15      309.89      338.76     22.75 o
  -3   2  15       81.14       78.93     37.95 o
  -2   2  15        1.64       -7.11     32.24 o
  -1   2  15        2.83       28.53     29.42 o
   0   2  15        0.05       32.61     22.60 o
   1   2  15       46.34       33.42     36.98 o
  -5   3  15        0.77       53.51     32.91 o
  -4   3  15        0.05       -3.71     28.61 o
  -3   3  15        0.06        0.00     28.46 o
  -2   3  15        6.26       38.09     12.60 o
  -1   3  15      108.59       92.19     36.31 o
   0   3  15        0.77       63.88     30.31 o
  -3   4  15       71.28       26.53     34.98 o
  -2   4  15       28.62       53.88     14.38 o
  -1  -3  16       23.38        3.78     33.94 o
   0  -3  16        8.71        0.00     29.35 o
   1  -3  16      134.50       91.23     39.50 o
  -2  -2  16       98.96      114.65     43.87 o
  -1  -2  16       45.49        7.56     34.98 o
   0  -2  16       22.21      -18.82     35.87 o
   1  -2  16        1.22      -30.31     33.05 o
  -2  -1  16      103.04       83.38     44.17 o
  -1  -1  16        0.53      -18.75     29.35 o
   0  -1  16      104.64      101.53     37.43 o
   1  -1  16      104.67      116.50     16.45 o
  -2   0  16       31.89        0.00     36.02 o
  -1   0  16       51.05       11.34     37.57 o
   0   0  16      197.30      178.46     19.05 o
 
